# Supplementary material for: Tetra­kis(μ3-2-{[1,1-bis­(hydroxy­meth­yl)-2-oxidoeth­yl]imino­meth­yl}-6-methoxy­phenol­ato)tetra­nickel(II) tetra­hydrate
Source: Acta Crystallogr Sect E Struct Rep Online. 2008 Apr 16;64(Pt 5):m675–6. doi: 10.1107/S1600536808009872 (PMC2961190; doi:10.1107/S1600536808009872)
Supplement: Supplementary file 2 [file e-64-0m675-Isup2.hkl]

# 
# h,k,l, Fc-squared, Fo-squared, sigma(Fo-squared) and status flag 
# 
data_I
_shelx_title ' 071109b in I4(1)/a' 
_shelx_refln_list_code          4 
_shelx_F_calc_maximum      476.12 
_exptl_crystal_F_000      2752.00 
_reflns_d_resolution_high  0.8410 
 
loop_ 
 _symmetry_equiv_pos_as_xyz 
 'x, y, z' 
 '-x+1/2, -y, z+1/2' 
 '-y+3/4, x+1/4, z+1/4' 
 'y+3/4, -x+3/4, z+3/4' 
 'x+1/2, y+1/2, z+1/2' 
 '-x+1, -y+1/2, z+1' 
 '-y+5/4, x+3/4, z+3/4' 
 'y+5/4, -x+5/4, z+5/4' 
 '-x, -y, -z' 
 'x-1/2, y, -z-1/2' 
 'y-3/4, -x-1/4, -z-1/4' 
 '-y-3/4, x-3/4, -z-3/4' 
 '-x+1/2, -y+1/2, -z+1/2' 
 'x, y+1/2, -z' 
 'y-1/4, -x+1/4, -z+1/4' 
 '-y-1/4, x-1/4, -z-1/4' 
 
_cell_length_a    18.7540 
_cell_length_b    18.7540 
_cell_length_c    15.4395 
_cell_angle_alpha  90.000 
_cell_angle_beta   90.000 
_cell_angle_gamma  90.000 
 
_shelx_F_squared_multiplier     1.000 
 
loop_ 
 _refln_index_h 
 _refln_index_k 
 _refln_index_l 
 _refln_F_squared_calc 
 _refln_F_squared_meas 
 _refln_F_squared_sigma 
 _refln_observed_status 
   0   2   0   226693.66   179813.06   1666.27 o 
   2   2   0      253.06      175.29     23.42 o 
  -2   4   0       14.40       50.73     40.00 o 
   2   4   0    10581.59     9469.29    114.99 o 
   4   4   0   120305.28   111940.66   1564.01 o 
  -4   6   0    13355.88    15777.68    169.88 o 
  -2   6   0      435.92       37.75     18.70 o 
   0   6   0    12414.74    15551.71    145.60 o 
   2   6   0    75734.91    75129.96    614.89 o 
   4   6   0   188325.91   182521.55   1653.11 o 
   6   6   0   122513.33   129014.88    664.95 o 
  -6   8   0    20893.69    21476.35    525.96 o 
  -4   8   0    21035.38    26654.69    195.60 o 
  -2   8   0     1260.55     2171.24     60.15 o 
   0   8   0      230.60      396.54     29.41 o 
   2   8   0     9143.75     9234.51    141.84 o 
   4   8   0    53453.55    56148.71    389.28 o 
   6   8   0    48690.05    46391.59    716.57 o 
   8   8   0      505.07      567.13     58.39 o 
  -8  10   0      264.28      316.60     56.13 o 
  -6  10   0       21.13       -7.00     37.58 o 
  -4  10   0    40862.17    43159.30    404.37 o 
  -2  10   0    62678.13    62661.24    450.89 o 
   0  10   0    12446.30    15574.40    207.59 o 
   2  10   0     5613.88     5020.47    121.65 o 
   4  10   0       29.97       13.51     51.71 o 
   6  10   0     5878.18     5286.39    132.13 o 
   8  10   0     1685.24     2417.21    103.08 o 
  10  10   0     6817.57     6254.61    147.69 o 
 -10  12   0     6077.83     6655.45    225.62 o 
  -8  12   0    10096.24     8986.16    375.52 o 
  -6  12   0     1690.06     1740.03    126.88 o 
  -4  12   0     8845.42     7923.32    275.28 o 
  -2  12   0    47055.17    43442.13    520.69 o 
   0  12   0    22416.57    21126.24    265.40 o 
   2  12   0     3795.93     3799.75    151.21 o 
   4  12   0     1341.41     1239.97     88.18 o 
   6  12   0     9448.23     9558.25    187.16 o 
   8  12   0    20970.09    22545.65    286.50 o 
  10  12   0     8596.67     7878.90    180.60 o 
  12  12   0      516.66      141.69    102.26 o 
 -12  14   0       53.03      -42.14     91.58 o 
 -10  14   0     4796.17     5116.83    213.19 o 
  -8  14   0     6878.39     8833.46    653.94 o 
  -6  14   0      203.61       49.06     82.07 o 
  -4  14   0      116.60      -86.97     57.98 o 
  -2  14   0      522.66      351.84     70.18 o 
   0  14   0     1541.93     1876.33    109.84 o 
   2  14   0      113.04       76.90     62.76 o 
   4  14   0      504.97       68.93     64.60 o 
   6  14   0     3981.81     3511.95    137.97 o 
   8  14   0    27508.85    28501.54    347.60 o 
  10  14   0     7369.99     8125.99    259.71 o 
  12  14   0      123.86      110.27    110.76 o 
  14  14   0      224.08      137.90    108.92 o 
 -14  16   0     2009.60     1558.79    278.49 o 
 -12  16   0      110.19      -18.51    160.95 o 
 -10  16   0     3838.74     3790.24    440.80 o 
  -8  16   0     9982.69     9690.32    289.40 o 
  -6  16   0     4974.50     4246.97    199.05 o 
  -4  16   0      394.07      297.61    103.43 o 
  -2  16   0       95.18      -61.02     69.02 o 
   0  16   0    12208.05    10330.60    225.81 o 
   2  16   0    34584.82    35948.01    412.25 o 
   4  16   0     3595.13     3785.59    155.60 o 
   6  16   0      458.86      799.77    102.32 o 
   8  16   0     2016.97     2054.66    130.05 o 
  10  16   0      593.49      483.89    123.58 o 
  12  16   0      306.43      159.44    131.60 o 
  14  16   0      264.82      246.24    132.27 o 
 -12  18   0       54.40       80.67    249.82 o 
 -10  18   0     1736.26     1559.94    290.73 o 
  -8  18   0      909.39      479.32    168.78 o 
  -6  18   0      220.35      241.95    115.52 o 
  -4  18   0      565.63      705.31    130.91 o 
  -2  18   0      719.95      976.47    137.95 o 
   0  18   0     1197.76     2271.17    179.91 o 
   2  18   0     5753.43     7723.52    216.79 o 
   4  18   0     6936.62     6307.71    199.86 o 
   6  18   0      627.52      568.70    107.74 o 
   8  18   0       26.27      -54.54     81.93 o 
  10  18   0     3066.97     2773.54    214.47 o 
  12  18   0     4483.94     3869.96    230.11 o 
  -8  20   0       52.55     -218.30    172.23 o 
  -4  20   0     2648.63     2117.76    248.16 o 
  -2  20   0      127.73      390.93    215.52 o 
   0  20   0     2065.77     2283.05    195.62 o 
   2  20   0     4268.16     5505.82    249.97 o 
   4  20   0      148.12       37.36    113.59 o 
   6  20   0      281.66       37.07    122.86 o 
   8  20   0       12.48      -47.77    129.01 o 
  -2  22   0      523.79      723.67    232.62 o 
   0  22   0       32.44       50.49    152.35 o 
   2  22   0        9.09       -2.65    135.36 o 
   0   1   1   134300.39   151803.22   2336.94 o 
  -1   2   1    56240.26    64305.20    455.57 o 
   1   2   1    51278.66    54217.23    219.15 o 
  -2   3   1    29963.40    27661.66    212.01 o 
   0   3   1     1114.50      268.31     28.35 o 
   2   3   1   134369.91   138264.11    446.26 o 
  -3   4   1    33157.82    38141.85    287.34 o 
  -1   4   1     1959.25     1221.99     28.46 o 
   3   4   1    68174.37    68894.62    241.69 o 
  -4   5   1    22235.35    25353.58    181.40 o 
  -2   5   1      781.02     1485.53     38.08 o 
   4   5   1    45684.85    50011.66    404.16 o 
  -3   6   1      323.97      252.16     24.71 o 
   1   6   1     3459.52     2374.04     67.70 o 
   3   6   1    95051.66    97575.84    355.15 o 
   5   6   1    29703.23    26823.90    150.01 o 
  -6   7   1     2059.27     1297.43     69.30 o 
  -4   7   1     7484.84     7453.97     71.99 o 
  -2   7   1     1551.27     1967.03     45.03 o 
   0   7   1    21648.38    16421.54    107.17 o 
   4   7   1   119360.33   124380.95    714.32 o 
   6   7   1    78631.86    82714.41    565.11 o 
  -7   8   1     2724.76     4212.95     78.21 o 
  -5   8   1     3339.83     3256.84     96.77 o 
  -3   8   1    18012.98    21332.68    245.41 o 
  -1   8   1     4954.30     4847.35     61.94 o 
   1   8   1     3535.05     2856.55     50.55 o 
   3   8   1    21678.78    20331.66    151.61 o 
   5   8   1    34309.68    38121.92    256.79 o 
   7   8   1      276.26      440.82     39.10 o 
  -8   9   1     1124.08     2248.24     65.72 o 
  -6   9   1       82.44      111.45     26.26 o 
  -4   9   1    21859.80    19633.91    307.34 o 
  -2   9   1    32922.46    33753.85    302.98 o 
   0   9   1     4481.26     5462.80     72.57 o 
   2   9   1      473.00      401.40     36.20 o 
   4   9   1     1375.11     1225.30     52.21 o 
   6   9   1     3092.46     2456.51    275.72 o 
   8   9   1     4519.33     5299.53     92.03 o 
  -9  10   1       56.50       48.18     44.91 o 
  -7  10   1     6278.94     6380.46    129.70 o 
  -5  10   1       83.75      -22.20     27.50 o 
  -3  10   1    30148.35    29641.56    206.80 o 
  -1  10   1     8138.25     8118.36     87.62 o 
   1  10   1      108.05       46.99     24.98 o 
   3  10   1       32.35       52.84     33.23 o 
   5  10   1     5496.88     6194.11     98.38 o 
   7  10   1      991.54     1735.28     64.86 o 
   9  10   1     9379.29     9434.93    176.74 o 
 -10  11   1       16.67      -77.21     51.47 o 
  -8  11   1      120.12      105.38     54.50 o 
  -6  11   1      759.18      802.52     62.38 o 
  -4  11   1     1935.07     1842.32     80.97 o 
  -2  11   1    30319.99    31118.46    245.52 o 
   0  11   1    16096.22    17235.50    134.09 o 
   2  11   1    17934.22    17175.86    149.73 o 
   4  11   1      763.64      497.19     45.78 o 
   6  11   1     3822.87     4260.43     90.20 o 
   8  11   1     6959.70     7910.56    172.47 o 
  10  11   1      643.75      430.43     63.08 o 
 -11  12   1        6.94      -53.26     61.49 o 
  -9  12   1      775.73      765.68     80.88 o 
  -7  12   1     2475.07     2380.08     90.60 o 
  -5  12   1     6328.84     4801.94    178.30 o 
  -3  12   1    18523.05    18963.10    202.84 o 
  -1  12   1     5936.27     5735.63    108.16 o 
   1  12   1        5.49      -12.16     35.85 o 
   3  12   1      925.99      895.16     56.81 o 
   5  12   1     1189.01     1035.97     60.22 o 
   7  12   1    11351.12    11295.85    144.54 o 
   9  12   1    10208.48     8949.17    134.13 o 
  11  12   1     1038.21      703.40     84.61 o 
 -12  13   1      344.44      365.90     82.22 o 
 -10  13   1     3275.69     3702.49    133.57 o 
  -8  13   1     4921.27     5413.62    144.60 o 
  -6  13   1       41.89      -68.28     45.71 o 
  -4  13   1      781.11      685.96     63.43 o 
  -2  13   1     4944.39     4929.07    111.56 o 
   0  13   1     4253.07     4045.25     94.85 o 
   2  13   1     1230.19     1203.62     66.05 o 
   4  13   1     2734.17     2609.75    102.64 o 
   6  13   1     5569.55     5287.53    107.60 o 
   8  13   1     4925.14     5926.44    117.52 o 
  10  13   1     1806.99     2923.38    106.90 o 
  12  13   1      654.67      555.45     83.78 o 
 -13  14   1      315.62      365.69     90.27 o 
 -11  14   1      423.44      348.06     77.15 o 
  -9  14   1     6466.11     6530.85    163.80 o 
  -7  14   1      674.38      945.09     78.92 o 
  -5  14   1       45.78       -8.40     49.94 o 
  -3  14   1     3590.15     3604.00    103.54 o 
  -1  14   1     3054.23     3098.37     97.47 o 
   1  14   1      703.99      570.87     57.76 o 
   3  14   1     2306.43     2382.64     83.70 o 
   5  14   1     1126.94     1062.35     69.09 o 
   7  14   1     8360.23     7549.58    133.59 o 
   9  14   1     8778.14     9358.81    164.84 o 
  11  14   1      507.62      678.37     89.66 o 
  13  14   1      155.86      182.17     82.06 o 
 -14  15   1        1.76      143.06    105.38 o 
 -12  15   1      378.83      263.26    100.04 o 
 -10  15   1     1633.06     1925.14    118.47 o 
  -8  15   1     4548.80     5176.78    154.98 o 
  -6  15   1     2936.90     2924.67    107.83 o 
  -4  15   1      416.76      201.43     58.64 o 
  -2  15   1     1150.96     1311.54     81.19 o 
   0  15   1     1335.25     1719.02     89.39 o 
   2  15   1     3493.58     3039.37    140.40 o 
   4  15   1     1787.03     1673.65     82.07 o 
   6  15   1      512.13      350.91     66.49 o 
   8  15   1     2164.91     1866.07     99.48 o 
  10  15   1     2537.35     2517.25    124.59 o 
  12  15   1     1233.21     1162.72    111.80 o 
  14  15   1      541.13      488.56    113.64 o 
 -15  16   1     1406.32     1897.83    169.63 o 
 -13  16   1      755.34      639.88    120.43 o 
 -11  16   1      137.62      244.34    123.62 o 
  -9  16   1     3493.36     3664.05    143.81 o 
  -7  16   1     1552.59     1354.62    104.40 o 
  -5  16   1       29.83      -73.92     55.17 o 
  -3  16   1     2339.14     2593.54    105.47 o 
  -1  16   1      938.16     1228.06     86.41 o 
   1  16   1     6446.09     6392.33    144.33 o 
   3  16   1     2171.33     2951.21    111.30 o 
   5  16   1      120.88      102.40     59.95 o 
   7  16   1      661.49      879.85     84.21 o 
   9  16   1      571.27      632.34     78.89 o 
  11  16   1      133.45       94.89     79.93 o 
  13  16   1      579.54      506.97    149.47 o 
  15  16   1      153.66       90.37    111.72 o 
 -14  17   1      935.28     1097.34    149.43 o 
 -12  17   1        1.09      -82.93    100.65 o 
 -10  17   1      432.98       97.43     98.61 o 
  -8  17   1      655.58      626.27     92.45 o 
  -6  17   1     1286.93     1641.68    111.88 o 
  -4  17   1     1325.51     1160.05     88.80 o 
  -2  17   1     3037.99     3046.39    114.40 o 
   0  17   1     7457.49     8629.93    168.93 o 
   2  17   1     5206.98     5504.76    143.60 o 
   4  17   1     1890.96     1711.03    102.05 o 
   6  17   1      359.82      195.95     69.62 o 
   8  17   1      364.65      127.56     97.19 o 
  10  17   1      496.33      417.97     90.26 o 
  12  17   1      532.31      350.98    113.88 o 
  14  17   1      187.62      -73.83     97.84 o 
 -13  18   1      363.04      226.67    167.02 o 
 -11  18   1      718.92     1075.81    177.25 o 
  -9  18   1     2504.02     2651.68    180.44 o 
  -7  18   1       50.85      -53.41     83.88 o 
  -5  18   1     1288.17     1228.95    105.57 o 
  -3  18   1       11.04        0.08     59.84 o 
  -1  18   1       22.65       -4.07     64.59 o 
   1  18   1     8741.68     8637.23    176.41 o 
   3  18   1     5644.01     5370.24    147.01 o 
   5  18   1      182.19      172.93     74.14 o 
   7  18   1      170.48      147.34     74.15 o 
   9  18   1       10.80      107.22     73.03 o 
  11  18   1     1976.62     2280.97    148.53 o 
  13  18   1     1672.37     1622.70    161.64 o 
 -10  19   1        2.61       18.68    105.59 o 
  -8  19   1       61.08       35.30    100.66 o 
  -6  19   1      946.57      971.76    127.49 o 
  -4  19   1     1203.49     1745.54    120.90 o 
  -2  19   1      808.28      780.27     88.50 o 
   0  19   1       90.70       89.02     68.39 o 
   2  19   1      744.87     1573.26    107.95 o 
   4  19   1     2958.75     3718.82    135.20 o 
   6  19   1      642.69      460.54    100.46 o 
   8  19   1      586.52      324.25     82.46 o 
  10  19   1     2052.59     1970.11    145.16 o 
  -9  20   1      482.96      484.56    160.02 o 
  -7  20   1      215.03      354.46    119.95 o 
  -5  20   1     2705.68     2890.32    287.58 o 
  -3  20   1      514.72      329.99    105.29 o 
  -1  20   1       62.55      -76.01     66.41 o 
   1  20   1     3056.36     2942.91    131.24 o 
   3  20   1      647.74      525.07     86.51 o 
   5  20   1      411.28      253.80     82.62 o 
   7  20   1      466.69      227.33     82.36 o 
   9  20   1       67.38       48.17     92.93 o 
  -6  21   1      957.33     1103.35    145.89 o 
  -4  21   1      549.69      855.01    130.70 o 
  -2  21   1       48.01      -28.88     99.21 o 
   0  21   1       22.54       59.31     97.10 o 
   2  21   1      312.45      285.47     84.01 o 
   4  21   1      126.08      -54.48     76.22 o 
   6  21   1       23.08      -99.17     77.21 o 
  -3  22   1      259.85       49.43    109.40 o 
  -1  22   1       46.57      -97.15    101.81 o 
   1  22   1      705.81      701.50    134.53 o 
   3  22   1      126.72       23.05     93.38 o 
   0   2   2    62158.82    64309.47    230.41 o 
   2   2   2    65977.63    81089.38    289.34 o 
  -1   3   2    19757.98    24144.02    154.37 o 
   3   3   2     2123.02     2579.82     51.76 o 
  -2   4   2    12978.71    12742.39    184.32 o 
   0   4   2     9750.51    13009.93     75.05 o 
   2   4   2    10557.15     9286.54    304.46 o 
   4   4   2    36751.45    40121.26    353.67 o 
  -1   5   2      240.40      345.83     23.03 o 
   1   5   2      769.20      900.14     26.81 o 
   5   5   2    22666.13    29295.40    169.51 o 
  -4   6   2    15493.20    15943.07    137.19 o 
  -2   6   2    58871.49    56990.18    459.25 o 
   0   6   2    16691.45    15920.12    100.36 o 
   2   6   2    11190.55    10166.22     96.60 o 
   4   6   2      785.99      234.21     28.31 o 
   6   6   2    25080.39    24688.14    312.43 o 
  -5   7   2     6746.70     6241.05     84.86 o 
  -3   7   2    11038.17    10112.54    117.74 o 
  -1   7   2     5234.06     4928.20     66.23 o 
   1   7   2    13582.22    11301.38    104.72 o 
   3   7   2    55611.83    59548.83    266.38 o 
   5   7   2    48543.98    51500.79    265.92 o 
   7   7   2       20.18      162.93     33.49 o 
  -6   8   2    19674.43    23441.95    231.44 o 
  -4   8   2     7365.19     7673.21    195.45 o 
  -2   8   2     4337.15     4628.29     83.64 o 
   0   8   2     2094.02     1035.04     39.68 o 
   2   8   2    12661.48    13251.71    137.82 o 
   4   8   2     4832.35     3732.19    104.04 o 
   6   8   2     6395.65     5023.20     82.86 o 
   8   8   2    16687.37    17485.04    191.89 o 
  -7   9   2     1238.60     1059.24     57.37 o 
  -5   9   2      156.66       68.89     34.02 o 
  -3   9   2    36828.08    34240.48    412.26 o 
  -1   9   2     6877.33     6738.06    108.04 o 
   1   9   2     3138.99     2667.24     68.39 o 
   3   9   2    15347.15    14321.48    148.08 o 
   5   9   2     3841.34     4365.14     79.02 o 
   7   9   2     1070.93      939.66     57.72 o 
   9   9   2      837.72      628.61     53.45 o 
  -8  10   2    15914.92    17704.97    235.52 o 
  -6  10   2    13442.29    12782.74    167.75 o 
  -4  10   2      203.95      183.04     34.83 o 
  -2  10   2      585.88      461.19     40.76 o 
   0  10   2     6750.37     8991.04    102.82 o 
   2  10   2    19840.83    21494.32    303.78 o 
   4  10   2    20259.60    19304.34    219.71 o 
   6  10   2      106.37       -4.57     38.49 o 
   8  10   2     5338.38     5056.96     99.46 o 
  10  10   2     1406.46     1760.45     75.64 o 
  -9  11   2       88.30      -68.03     45.35 o 
  -7  11   2     1694.35     1508.51     66.62 o 
  -5  11   2     1158.67     1045.95     55.15 o 
  -3  11   2    25686.07    28117.05    245.12 o 
  -1  11   2    19890.13    22970.81    201.86 o 
   1  11   2     8080.65     8737.36    108.26 o 
   3  11   2        5.35       49.84     40.92 o 
   5  11   2     1173.51      967.74     78.22 o 
   7  11   2     8637.84    10377.97    149.41 o 
   9  11   2     9795.74    10274.29    175.87 o 
  11  11   2      135.54       13.83     57.43 o 
 -10  12   2       33.65      -88.05     58.70 o 
  -8  12   2     1224.80     1136.72     76.64 o 
  -6  12   2      170.96      366.94     56.14 o 
  -4  12   2     1935.88     2139.37     82.23 o 
  -2  12   2        1.29      -25.08     37.31 o 
   0  12   2    11752.23    11363.03    125.89 o 
   2  12   2    12103.07    13033.85    137.76 o 
   4  12   2     9045.13     8829.52    152.78 o 
   6  12   2     6419.67     6951.42    131.38 o 
   8  12   2      918.18      649.49     66.19 o 
  10  12   2      727.87      380.31     63.40 o 
  12  12   2     1690.28     1257.45    100.77 o 
 -11  13   2     2007.80     1738.15    111.58 o 
  -9  13   2     3447.62     3773.49    113.53 o 
  -7  13   2     2182.49     2254.69     92.16 o 
  -5  13   2       63.60      -65.02     43.35 o 
  -3  13   2     8662.40     8871.81    156.77 o 
  -1  13   2     6987.35     6621.08    124.99 o 
   1  13   2     1591.06     1405.29     74.67 o 
   3  13   2       60.32      109.74     47.91 o 
   5  13   2     2409.40     2621.37     93.30 o 
   7  13   2     7206.11     7183.62    139.56 o 
   9  13   2     7400.27     7884.66    149.08 o 
  11  13   2     1851.16     1659.50    109.37 o 
  13  13   2      232.23       56.51     89.32 o 
 -12  14   2     2545.78     2633.75    153.05 o 
 -10  14   2      224.07      412.17     80.78 o 
  -8  14   2       80.99      177.09     58.86 o 
  -6  14   2      305.87      176.59     57.39 o 
  -4  14   2     3956.48     4230.15    138.37 o 
  -2  14   2     9938.92     9109.96    151.21 o 
   0  14   2       65.13      -65.80     43.86 o 
   2  14   2     8568.97     8122.28    145.08 o 
   4  14   2     1992.87     2587.05     95.80 o 
   6  14   2      349.67      243.91     58.73 o 
   8  14   2      608.81      512.86     68.54 o 
  10  14   2       79.86      108.99     60.61 o 
  12  14   2     2034.47     1995.39    171.03 o 
  14  14   2     5864.46     5584.00    203.90 o 
 -13  15   2      627.89      602.36    116.90 o 
 -11  15   2     1608.98     1369.70    163.89 o 
  -9  15   2     4220.39     4867.43    366.76 o 
  -7  15   2     1261.64     1382.51    105.48 o 
  -5  15   2      641.71      344.21     66.21 o 
  -3  15   2     2050.66     1585.82     89.80 o 
  -1  15   2     2293.42     2140.94     95.80 o 
   1  15   2     8687.71     8330.02    153.90 o 
   3  15   2     3010.18     3235.70    107.06 o 
   5  15   2      326.61      124.25     56.99 o 
   7  15   2      240.12      400.59     67.21 o 
   9  15   2     1922.30     1885.68     99.85 o 
  11  15   2      387.95      383.68     86.63 o 
  13  15   2      144.82      194.47     99.69 o 
  15  15   2      626.50      613.65    125.49 o 
 -14  16   2      766.98      780.95    133.94 o 
 -12  16   2      193.34        6.11    104.12 o 
 -10  16   2        9.16      112.96     98.58 o 
  -8  16   2       27.87      -72.29     68.48 o 
  -6  16   2     3815.45     4093.23    125.06 o 
  -4  16   2     6145.60     5968.43    151.41 o 
  -2  16   2    13970.63    15356.61    209.87 o 
   0  16   2     1338.05     1768.63    107.64 o 
   2  16   2      124.69      -56.65     57.08 o 
   4  16   2      885.10      380.53     69.89 o 
   6  16   2      912.04      807.75     81.21 o 
   8  16   2     1754.44     2162.73    109.89 o 
  10  16   2       91.01      -67.79     73.82 o 
  12  16   2     1145.19     1171.52    134.33 o 
  14  16   2     2808.23     2777.65    212.25 o 
 -13  17   2      454.00      600.95    133.80 o 
 -11  17   2      258.90      369.17    116.30 o 
  -9  17   2      504.87      535.81    115.40 o 
  -7  17   2      344.08      116.63     78.44 o 
  -5  17   2      381.24      426.29     87.57 o 
  -3  17   2      371.89      243.10     65.05 o 
  -1  17   2      937.12      610.15     82.78 o 
   1  17   2     3833.00     3715.76    121.91 o 
   3  17   2     1214.60     1820.98    102.46 o 
   5  17   2       75.41      148.63     68.27 o 
   7  17   2      223.53      237.54     75.18 o 
   9  17   2        0.39      -48.89     61.74 o 
  11  17   2      703.50      599.74    116.87 o 
  13  17   2     1255.05      988.56    141.03 o 
 -12  18   2      514.68      463.21    130.75 o 
 -10  18   2     1475.08     2010.85    201.30 o 
  -8  18   2      989.39     1288.04    135.62 o 
  -6  18   2      712.83      678.12    119.99 o 
  -4  18   2     1276.43     1126.71    107.07 o 
  -2  18   2     1101.05      985.08     88.52 o 
   0  18   2     1765.52     1247.99     96.24 o 
   2  18   2     3110.33     2975.08    120.46 o 
   4  18   2      798.37     1110.26     94.27 o 
   6  18   2     4114.50     4647.63    144.16 o 
   8  18   2     3831.44     3583.95    131.76 o 
  10  18   2      423.20      316.69    109.11 o 
  12  18   2       61.77       93.31    112.19 o 
 -11  19   2        6.02       28.46    120.41 o 
  -9  19   2      143.97      123.42    110.80 o 
  -7  19   2       42.25       -3.99    100.74 o 
  -5  19   2      689.00      499.81     90.86 o 
  -3  19   2       25.16        6.84     76.66 o 
  -1  19   2     1175.47     1508.10    119.48 o 
   1  19   2      881.16      948.00     94.07 o 
   3  19   2     1587.82     1274.99    101.04 o 
   5  19   2       53.27       82.47     72.34 o 
   7  19   2      106.61      200.23     79.55 o 
   9  19   2      734.82      762.80    107.37 o 
  11  19   2     1744.52     2005.47    168.95 o 
  -8  20   2     2423.34     2635.94    186.61 o 
  -6  20   2      278.07      200.19    105.99 o 
  -4  20   2        0.99       65.75     87.86 o 
  -2  20   2       95.70      170.28     86.23 o 
   0  20   2     1099.92     1195.01    162.31 o 
   2  20   2     2046.36     1491.72    109.86 o 
   4  20   2      197.13      147.73     78.39 o 
   6  20   2     2183.32     2352.42    155.70 o 
   8  20   2     1217.40     1460.35    122.79 o 
  -7  21   2      564.41      455.65    128.45 o 
  -5  21   2     2624.69     2400.25    175.71 o 
  -3  21   2     1341.84     1355.12    127.68 o 
  -1  21   2       35.42      158.03     92.32 o 
   1  21   2        8.67      -60.96     87.14 o 
   3  21   2        7.62      -88.47     83.47 o 
   5  21   2      313.66      261.82     88.13 o 
   7  21   2      419.44      401.59     94.58 o 
  -2  22   2      409.32      187.20     97.25 o 
   0  22   2     2147.38     3118.25    210.25 o 
   2  22   2     2178.93     2495.17    240.90 o 
  -1   2   3    34569.31    29399.58    270.20 o 
   1   2   3    12018.29     9146.41     59.05 o 
  -2   3   3   191622.45   185981.56   1660.36 o 
   0   3   3    15390.09    16491.91     87.13 o 
   2   3   3    70345.68    61418.53    296.68 o 
  -3   4   3    53014.21    54910.76    312.01 o 
  -1   4   3     5017.53     4366.79     44.59 o 
   1   4   3    26485.05    28817.03    229.00 o 
   3   4   3    45023.23    41421.22    190.32 o 
  -4   5   3     8367.16     7710.70     81.10 o 
  -2   5   3      839.37      768.20     83.84 o 
   0   5   3    22718.53    22995.65    133.34 o 
   2   5   3    18693.20    19577.30    194.24 o 
   4   5   3    78971.98    86670.54    721.74 o 
  -5   6   3    16689.87    15860.15    173.44 o 
  -3   6   3    46812.79    45931.48    664.30 o 
  -1   6   3    25098.32    22811.61    241.82 o 
   1   6   3     7748.00     7583.78     96.08 o 
   3   6   3    11473.96    10522.41     95.26 o 
   5   6   3     4884.58     5796.79    149.13 o 
  -6   7   3    16843.04    15339.23    165.73 o 
  -4   7   3      519.28      511.87     35.47 o 
  -2   7   3    17979.54    17923.45    224.74 o 
   0   7   3    29987.09    26009.67    136.68 o 
   2   7   3       76.20       21.36     19.45 o 
   4   7   3    18131.20    17602.24    160.09 o 
   6   7   3     1192.27     1455.34     54.18 o 
  -7   8   3     9980.37    11209.29    125.20 o 
  -5   8   3     2081.09     3205.81     68.86 o 
  -3   8   3     2750.73     3344.39     79.83 o 
  -1   8   3      644.43      330.17     30.41 o 
   1   8   3     1791.15     1282.96     37.49 o 
   3   8   3     2269.24     2212.55     68.77 o 
   5   8   3    15099.34    14095.08    182.03 o 
   7   8   3     6569.62     6215.03     95.89 o 
  -8   9   3    31896.70    32860.50    449.43 o 
  -6   9   3    34306.88    33105.84    344.97 o 
  -4   9   3     3115.81     3011.19     52.48 o 
  -2   9   3    16172.90    16333.16    182.27 o 
   0   9   3     1683.12     1478.92     49.77 o 
   2   9   3    12298.59    11202.25     97.23 o 
   4   9   3     9647.66    10511.48    113.64 o 
   6   9   3      673.34      606.89     46.03 o 
   8   9   3    13342.50    12643.07    140.91 o 
  -9  10   3    10239.15    11783.79    215.41 o 
  -7  10   3     3619.89     3623.93     93.45 o 
  -5  10   3     5416.25     4544.35     86.18 o 
  -3  10   3     1972.95     1437.31     55.83 o 
  -1  10   3     6942.28     6442.73    133.45 o 
   1  10   3    16932.73    16943.53    146.92 o 
   3  10   3    29308.34    30180.89    237.55 o 
   5  10   3     8728.71     8690.92    111.88 o 
   7  10   3      325.77      429.65     45.99 o 
   9  10   3     1890.62     1907.34     76.57 o 
 -10  11   3     2383.65     1678.08     75.07 o 
  -8  11   3    12121.49    12019.03    172.48 o 
  -6  11   3     5109.72     5919.20    137.38 o 
  -4  11   3     1065.11     1064.31     70.14 o 
  -2  11   3    11738.98    12753.40    142.18 o 
   0  11   3     6845.44     5688.10     92.61 o 
   2  11   3    14069.65    15780.56    149.12 o 
   4  11   3     6420.69     6409.04    118.57 o 
   6  11   3      167.58       84.05     40.31 o 
   8  11   3     7672.22     6848.93    114.77 o 
  10  11   3     6573.42     7252.81    123.69 o 
 -11  12   3      444.49      378.45     74.81 o 
  -9  12   3     1170.80     1191.47     95.61 o 
  -7  12   3     1665.57     1513.81     81.65 o 
  -5  12   3     1958.40     1641.69     78.79 o 
  -3  12   3        0.37       77.50     37.33 o 
  -1  12   3    10126.82     9868.37    122.17 o 
   1  12   3    26229.46    23716.20    264.82 o 
   3  12   3     9252.22     9237.77    122.91 o 
   5  12   3    17432.74    16088.46    187.45 o 
   7  12   3     6678.89     6524.18    128.03 o 
   9  12   3       23.70        1.12     50.89 o 
  11  12   3      214.25      155.97     65.56 o 
 -12  13   3     3568.76     3114.52    155.70 o 
 -10  13   3      188.80      108.77     74.86 o 
  -8  13   3      924.41      945.76     76.47 o 
  -6  13   3      932.98      693.62     67.63 o 
  -4  13   3     7604.82     7720.46    153.03 o 
  -2  13   3    12869.04    13696.72    174.73 o 
   0  13   3      172.64      249.27     52.26 o 
   2  13   3    12706.48    14233.57    179.26 o 
   4  13   3    12222.13    11101.10    207.33 o 
   6  13   3      151.24      119.32     53.71 o 
   8  13   3      754.30      711.91     70.38 o 
  10  13   3       21.91       46.70     57.00 o 
  12  13   3     1678.36     2036.75    142.98 o 
 -13  14   3     2411.01     3144.42    165.78 o 
 -11  14   3     2186.73     2228.75    126.51 o 
  -9  14   3     2249.10     2017.61    118.38 o 
  -7  14   3     3291.96     2958.78    126.92 o 
  -5  14   3     1343.04     1713.61     89.12 o 
  -3  14   3    10070.05    10935.21    166.51 o 
  -1  14   3     4143.50     3452.60    103.80 o 
   1  14   3     1779.94     1295.27     81.21 o 
   3  14   3     1141.25      913.17     73.13 o 
   5  14   3     1095.74      570.38     67.26 o 
   7  14   3       16.54      -79.12     52.75 o 
   9  14   3      443.43      507.26     76.45 o 
  11  14   3     1895.93     1510.49    134.75 o 
  13  14   3     4556.51     4499.03    188.14 o 
 -14  15   3     2895.47     2721.20    181.42 o 
 -12  15   3      646.82      468.38    118.29 o 
 -10  15   3      562.83      772.99     97.61 o 
  -8  15   3      260.26       -8.07     68.72 o 
  -6  15   3     1606.46     1850.95    114.67 o 
  -4  15   3    16307.74    15554.38    206.90 o 
  -2  15   3     8229.64     9230.53    159.66 o 
   0  15   3      114.84       61.86     54.05 o 
   2  15   3     1285.36     1315.88    134.44 o 
   4  15   3      736.07      340.96     64.23 o 
   6  15   3     2924.99     2741.94    127.08 o 
   8  15   3      721.04      638.02     77.02 o 
  10  15   3      172.96       39.57     71.68 o 
  12  15   3     2074.93     2690.06    168.93 o 
  14  15   3     4042.88     4231.99    195.83 o 
 -15  16   3       89.79       70.92    192.68 o 
 -13  16   3      222.84      289.58    125.26 o 
 -11  16   3        1.76      -65.89     90.79 o 
  -9  16   3       38.50      -92.98     71.43 o 
  -7  16   3     2055.49     2108.58    124.10 o 
  -5  16   3     8433.13     6991.37    176.86 o 
  -3  16   3    11646.86    12095.17    458.86 o 
  -1  16   3     2240.85     2660.28    106.85 o 
   1  16   3       26.86      -58.42     56.14 o 
   3  16   3      864.04      584.34     73.15 o 
   5  16   3      170.07      182.43     61.79 o 
   7  16   3     2706.51     2739.52    110.97 o 
   9  16   3     1815.45     1831.21    130.80 o 
  11  16   3      211.76      181.70    101.73 o 
  13  16   3     1404.35     1346.00    146.46 o 
  15  16   3     1054.02      940.26    173.61 o 
 -12  17   3       20.94      -92.78    107.46 o 
 -10  17   3      479.12      623.12    121.40 o 
  -8  17   3       52.83       12.47     77.27 o 
  -6  17   3      575.07      368.70     88.41 o 
  -4  17   3     4354.53     4838.74    157.52 o 
  -2  17   3     2605.83     3129.24    134.83 o 
   0  17   3      914.07      627.26     78.11 o 
   2  17   3     3521.71     3093.72    115.15 o 
   4  17   3      145.38      174.21     65.06 o 
   6  17   3     2673.11     2835.98    119.34 o 
   8  17   3     1388.83     1667.74    108.09 o 
  10  17   3       29.72       26.38     91.94 o 
  12  17   3      830.53      776.36    129.97 o 
 -11  18   3      816.21      917.55    145.36 o 
  -9  18   3      797.58      919.20    128.60 o 
  -7  18   3      167.63       36.43     77.88 o 
  -5  18   3      604.97      449.41     90.35 o 
  -3  18   3     2198.02     2139.77    185.20 o 
  -1  18   3      960.66      852.30     99.62 o 
   1  18   3        0.92       -3.15     62.38 o 
   3  18   3      224.67       65.75     66.21 o 
   5  18   3     2053.57     2578.91    134.68 o 
   7  18   3     2814.42     2596.06    122.19 o 
   9  18   3     2078.42     1872.66    129.24 o 
  11  18   3      439.61      253.88    112.69 o 
 -10  19   3     2322.74     2861.86    206.52 o 
  -8  19   3     1425.61     1974.71    140.17 o 
  -6  19   3        6.51      -44.29     73.86 o 
  -4  19   3      775.55     1059.54    110.15 o 
  -2  19   3       64.19       51.75     77.58 o 
   0  19   3     2213.02     2225.84    136.73 o 
   2  19   3      625.61      345.99     88.25 o 
   4  19   3      331.56      107.27     72.35 o 
   6  19   3     2848.59     2821.45    127.78 o 
   8  19   3     1388.52     2000.56    136.84 o 
  10  19   3      148.11      122.58    105.96 o 
  -9  20   3     2460.61     3116.50    253.44 o 
  -7  20   3     1345.25     1249.35    128.07 o 
  -5  20   3      316.61      247.42     92.53 o 
  -3  20   3      172.77       71.58     80.87 o 
  -1  20   3      542.22      406.28    120.35 o 
   1  20   3     1994.31     1941.13    136.29 o 
   3  20   3      195.66      101.28     86.12 o 
   5  20   3      590.59      498.40    122.30 o 
   7  20   3     1502.80     1514.58    128.98 o 
   9  20   3      359.99      395.28    100.83 o 
  -6  21   3       48.27      -31.52     86.32 o 
  -4  21   3      320.10      264.06     97.00 o 
  -2  21   3       19.95      -35.17     84.74 o 
   0  21   3      850.69     1042.62    121.75 o 
   2  21   3     1326.65     1450.43    132.84 o 
   4  21   3       29.80      -18.57     87.71 o 
   6  21   3     1220.27     1633.35    174.42 o 
   1   1   4    11664.85    10524.36     64.47 o 
   0   2   4      279.66      250.52     17.79 o 
   2   2   4     7386.14     6895.42     66.52 o 
  -1   3   4    24019.68    23547.39    278.51 o 
   1   3   4     3411.13     4910.96     49.48 o 
   3   3   4     7001.16     6852.14    258.81 o 
  -2   4   4     2343.26     3555.12     80.63 o 
   0   4   4     4153.98     2378.27     45.13 o 
   2   4   4     4308.31     3914.49     49.22 o 
   4   4   4    18088.32    16811.94    176.23 o 
  -3   5   4    42838.18    49433.61    365.73 o 
  -1   5   4    22496.25    28824.18    166.92 o 
   1   5   4    15524.48    21569.75    261.76 o 
   3   5   4    10140.40     8018.65     79.85 o 
   5   5   4    76416.63    70845.12    741.05 o 
  -4   6   4     4422.64     3634.51     63.81 o 
   0   6   4     7686.85     8035.45     84.18 o 
   2   6   4     7321.74     5310.37     64.33 o 
   4   6   4       18.80       50.92     25.35 o 
   6   6   4     4291.39     2813.49     80.20 o 
  -5   7   4     4952.97     6278.67     86.11 o 
  -3   7   4     7570.82     8746.14    112.55 o 
  -1   7   4     6989.91     8252.87     75.70 o 
   1   7   4       43.83       23.74     24.99 o 
   3   7   4     8072.35     7794.80     88.35 o 
   5   7   4     7518.94     4563.15     76.52 o 
   7   7   4    31858.57    34609.47    309.59 o 
  -6   8   4      120.48      261.80     40.17 o 
  -4   8   4      731.00      733.99     35.43 o 
  -2   8   4     1625.38     2293.96     46.11 o 
   0   8   4     1024.72     1166.17     37.99 o 
   2   8   4     1234.86     1026.01     39.35 o 
   4   8   4    12863.78    12654.66    120.54 o 
   6   8   4      902.16      814.26     48.46 o 
   8   8   4       89.65       26.99     37.91 o 
  -7   9   4    36548.06    36735.53    539.07 o 
  -5   9   4    16450.87    16254.21    257.50 o 
  -3   9   4     5417.77     4818.36     63.52 o 
  -1   9   4     1271.68     2038.79     44.36 o 
   1   9   4     1236.92     1055.93     40.64 o 
   3   9   4    21586.32    21328.78    146.49 o 
   5   9   4     4253.98     5173.25     88.36 o 
   7   9   4    11146.83    10627.01    126.98 o 
   9   9   4    29955.98    31200.13    422.22 o 
  -8  10   4      370.25      300.65     50.65 o 
  -6  10   4        6.55       36.48     39.27 o 
  -4  10   4     2483.35     1806.15     62.47 o 
  -2  10   4     4380.73     4182.07     79.10 o 
   0  10   4       36.61      122.37     28.29 o 
   2  10   4     2756.20     2891.73     82.55 o 
   4  10   4     1715.46     2285.48     67.76 o 
   6  10   4      387.92      576.86     48.62 o 
   8  10   4       18.19      -59.82     39.88 o 
  10  10   4     1123.27     1458.54     73.81 o 
  -9  11   4     8032.09     7793.29    142.97 o 
  -7  11   4    23944.42    24565.73    362.68 o 
  -5  11   4     1292.91     1772.27     67.41 o 
  -3  11   4     1016.42      901.08     52.75 o 
  -1  11   4     7313.46     6046.26     96.28 o 
   1  11   4    28804.24    28676.95    205.89 o 
   3  11   4    37689.49    40635.45    222.44 o 
   5  11   4    14913.70    15570.00    154.56 o 
   7  11   4        1.45      -55.69     37.12 o 
   9  11   4     2862.60     3033.81    103.71 o 
  11  11   4      429.84      410.97     64.97 o 
 -10  12   4       75.49      193.85     70.15 o 
  -8  12   4      385.52      552.52     76.33 o 
  -6  12   4      336.41      309.75     57.93 o 
  -4  12   4      466.27      452.23     47.84 o 
  -2  12   4       11.60       -6.04     39.74 o 
   0  12   4     1342.12     1372.33     63.95 o 
   2  12   4      290.80      652.04     52.98 o 
   4  12   4       25.47       52.62     41.83 o 
   6  12   4      394.82      463.85     60.32 o 
   8  12   4      296.83      342.17     52.34 o 
  10  12   4       38.28      -20.17     52.55 o 
  12  12   4       69.05       -8.98     62.90 o 
 -11  13   4     1818.99     2087.46    122.93 o 
  -9  13   4      178.32      174.83     70.54 o 
  -7  13   4      430.49      525.70     76.91 o 
  -5  13   4     4516.35     4811.28    137.13 o 
  -3  13   4    15306.92    17139.76    196.59 o 
  -1  13   4     2981.01     2274.83     86.88 o 
   1  13   4    20091.13    20179.48    184.52 o 
   3  13   4    14246.77    14503.37    159.33 o 
   5  13   4      632.66      814.83     69.84 o 
   7  13   4     2779.37     2671.12     97.70 o 
   9  13   4        1.49       -3.51     61.31 o 
  11  13   4     2698.23     2778.98    122.52 o 
  13  13   4     8433.76     8716.39    238.58 o 
 -12  14   4      888.17      917.36    173.27 o 
 -10  14   4       78.09       46.51     72.63 o 
  -8  14   4      116.39       85.10     67.56 o 
  -6  14   4       17.10       95.19     70.16 o 
  -4  14   4        0.63      311.40     89.59 o 
  -2  14   4     2139.78     1929.57     89.55 o 
   0  14   4        0.04      -69.76     46.50 o 
   2  14   4      317.59      547.14     63.47 o 
   4  14   4        0.00      -71.76     47.84 o 
   6  14   4      467.02      521.56     66.24 o 
   8  14   4      131.86       89.75     56.40 o 
  10  14   4        0.65       63.96     67.51 o 
  12  14   4      143.12      316.33    101.47 o 
  14  14   4       57.00      320.94    136.63 o 
 -13  15   4     4024.99     3926.95    283.61 o 
 -11  15   4      103.03      -34.97     74.16 o 
  -9  15   4        0.48      -23.18     67.44 o 
  -7  15   4     4221.59     3839.82    140.20 o 
  -5  15   4    14685.41    15928.70    322.44 o 
  -3  15   4    24512.37    24688.33    299.57 o 
  -1  15   4     5358.07     4991.34    139.63 o 
   1  15   4     3030.32     2324.84     96.80 o 
   3  15   4     1294.54     1043.07     81.15 o 
   5  15   4      631.91      352.07     66.15 o 
   7  15   4      631.74      394.63     67.96 o 
   9  15   4      416.31      268.16     80.17 o 
  11  15   4     1079.35     1660.15    147.44 o 
  13  15   4     7446.16     8030.58    240.71 o 
  15  15   4     2900.63     3296.00    607.15 o 
 -14  16   4      146.91      376.37    123.12 o 
 -12  16   4       63.38      -31.00    100.51 o 
 -10  16   4        0.51      -71.13     79.08 o 
  -8  16   4        7.98      -49.95     69.31 o 
  -6  16   4      919.74      696.36     91.63 o 
  -4  16   4      114.29      287.13     81.85 o 
  -2  16   4       24.91      142.93     70.81 o 
   0  16   4       71.72      -93.80     62.53 o 
   2  16   4        0.86      -77.90     51.93 o 
   4  16   4        6.82      -80.53     53.68 o 
   6  16   4      189.43      173.41     67.84 o 
   8  16   4      973.74      845.12     98.66 o 
  10  16   4       72.59       12.57     78.52 o 
  12  16   4       11.42      -81.01     93.61 o 
  14  16   4       11.05      -13.53     98.75 o 
 -13  17   4       20.50      102.63    116.69 o 
 -11  17   4     1434.14     1386.74    128.66 o 
  -9  17   4      535.89      635.28     96.97 o 
  -7  17   4      588.05      508.08     92.19 o 
  -5  17   4     5413.91     5559.71    166.24 o 
  -3  17   4     9624.87     9784.44    206.60 o 
  -1  17   4      567.68      584.39     88.79 o 
   1  17   4      521.73      516.37     87.31 o 
   3  17   4      455.87      180.61     63.95 o 
   5  17   4     4314.36     4997.04    139.64 o 
   7  17   4     7681.47     7655.15    189.82 o 
   9  17   4     1842.27     1386.55    117.13 o 
  11  17   4        9.25     -136.74     91.16 o 
  13  17   4     1247.89     1691.44    162.51 o 
 -12  18   4        1.37      -68.40    112.87 o 
 -10  18   4      105.36      332.00     97.08 o 
  -8  18   4      285.42      183.30    102.32 o 
  -6  18   4       30.19      -49.84     75.45 o 
  -4  18   4      600.87      484.09     91.80 o 
  -2  18   4       96.87      168.44     79.10 o 
   0  18   4       36.20      101.74     76.67 o 
   2  18   4        3.04      -97.55     65.03 o 
   4  18   4        3.51     -102.01     73.29 o 
   6  18   4       62.58      201.95     86.05 o 
   8  18   4       11.87      173.07     89.14 o 
  10  18   4        5.57       10.39    100.74 o 
  12  18   4      113.76      -61.21    101.17 o 
  -9  19   4     5280.59     5589.57    193.54 o 
  -7  19   4     1419.13     1446.52    128.23 o 
  -5  19   4      204.42      179.26     85.99 o 
  -3  19   4      976.75     1131.62    149.07 o 
  -1  19   4      584.71      363.87     89.78 o 
   1  19   4     1654.21     2115.96    135.69 o 
   3  19   4       29.83       -6.00     81.79 o 
   5  19   4     1914.42     1951.95    156.87 o 
   7  19   4     4628.36     5594.60    208.97 o 
   9  19   4     1829.52     1865.10    135.76 o 
  -8  20   4       24.87      192.62     98.40 o 
  -6  20   4      318.61      420.07    100.16 o 
  -4  20   4      211.32      232.98     92.93 o 
  -2  20   4       47.00       58.63     84.39 o 
   0  20   4        4.17       35.50     85.77 o 
   2  20   4      247.85      161.83     87.84 o 
   4  20   4        5.58     -123.03     82.02 o 
   6  20   4       12.00      105.36    104.38 o 
   8  20   4       32.39      125.12    117.61 o 
  -5  21   4       53.27       50.31     91.06 o 
  -3  21   4      558.15      451.65    104.39 o 
  -1  21   4     1462.66     1219.03    138.94 o 
   1  21   4     2553.35     2159.02    158.88 o 
   3  21   4     1711.37     1539.92    144.98 o 
   5  21   4      141.53      -53.89    106.07 o 
   0   1   5    29326.29    32143.81    213.89 o 
  -1   2   5     2994.89     2633.08     36.25 o 
   1   2   5    15491.77    13344.80    102.59 o 
  -2   3   5     2625.45     2402.73     48.02 o 
   0   3   5    40093.05    36849.89    356.17 o 
   2   3   5     2589.94     3849.77     44.80 o 
  -3   4   5    18599.89    22302.44    283.86 o 
   1   4   5     3724.74     3899.41     50.71 o 
   3   4   5    21658.44    16881.75    122.97 o 
  -4   5   5      289.36      340.09     26.69 o 
   0   5   5    50681.34    50807.66    464.95 o 
   2   5   5     1166.40      949.44     51.65 o 
   4   5   5    19797.72    20435.46    178.87 o 
  -5   6   5     3478.97     4347.35     69.76 o 
  -3   6   5      846.88     1590.42     37.05 o 
  -1   6   5    23309.28    23138.69    130.81 o 
   1   6   5       84.49       63.18     21.11 o 
   3   6   5     2572.02     1680.45     59.83 o 
   5   6   5     9271.66     8460.83     95.50 o 
  -6   7   5    19995.60    18794.05    199.84 o 
  -4   7   5        3.27       14.86     30.84 o 
  -2   7   5    13294.70    14928.04    129.11 o 
   0   7   5    25355.38    25656.70    262.37 o 
   2   7   5     8492.34     8031.95     83.86 o 
   4   7   5    11363.45    10573.27    107.67 o 
   6   7   5     2119.22     1756.13     76.00 o 
  -7   8   5    10430.49    10770.52    236.37 o 
  -5   8   5      275.76      851.01     41.68 o 
  -3   8   5     1496.66     1571.40     43.81 o 
  -1   8   5     1253.93     1494.84     42.80 o 
   1   8   5       21.74       79.72     24.11 o 
   3   8   5     1956.71     1908.66     53.31 o 
   5   8   5    17663.92    15744.01    141.58 o 
   7   8   5     1702.00     2677.42     79.20 o 
  -8   9   5    15606.20    17307.16    234.26 o 
  -6   9   5    12628.93    13242.52    177.95 o 
  -4   9   5        2.96       32.71     25.61 o 
  -2   9   5     5860.83     4383.15     64.66 o 
   0   9   5      380.33      411.62     38.73 o 
   2   9   5    13705.53    12745.07    113.23 o 
   4   9   5    10942.07    11898.23    114.97 o 
   6   9   5       24.05      -15.06     34.04 o 
   8   9   5    16153.95    15397.96    158.13 o 
  -9  10   5     2905.09     3138.43    104.50 o 
  -7  10   5    11891.09    11565.28    163.08 o 
  -5  10   5     3768.93     4640.27     90.29 o 
  -3  10   5      167.65      260.02     37.85 o 
  -1  10   5     1014.68      850.54     53.12 o 
   1  10   5     3037.81     3821.30    102.63 o 
   3  10   5     2848.28     3722.25     71.58 o 
   5  10   5        8.72      -50.60     33.73 o 
   7  10   5       48.46       -9.82     40.11 o 
   9  10   5      764.11      681.90     69.07 o 
 -10  11   5      224.66      119.80     57.19 o 
  -8  11   5     5709.37     5169.31    121.01 o 
  -6  11   5     2893.88     2723.48     94.91 o 
  -4  11   5     1533.20     1214.32     69.43 o 
  -2  11   5     9804.68    10095.69    132.29 o 
   0  11   5      256.11      474.71     46.19 o 
   2  11   5     2114.48     3394.51     97.18 o 
   4  11   5    12085.34    12970.03    155.74 o 
   6  11   5      635.35      566.22     51.17 o 
   8  11   5    10252.55    10008.05    155.53 o 
  10  11   5     3123.66     2826.53    103.17 o 
 -11  12   5     4085.25     3779.46    279.11 o 
  -9  12   5      414.84      241.28     72.27 o 
  -7  12   5     1009.21      924.01     74.18 o 
  -5  12   5      949.44      834.71     70.17 o 
  -3  12   5     1728.44     1587.74     80.72 o 
  -1  12   5    11537.40    11494.30    184.30 o 
   1  12   5    13754.20    12790.46    179.71 o 
   3  12   5     7132.57     9184.95    127.97 o 
   5  12   5     8506.70     9019.22    130.10 o 
   7  12   5     1475.28     1371.38     80.41 o 
   9  12   5        8.20      -62.24     51.71 o 
  11  12   5     2868.42     2884.25    108.35 o 
 -12  13   5      255.89      447.45     89.94 o 
 -10  13   5     1330.19     1622.47    116.80 o 
  -8  13   5       97.75      316.06     74.29 o 
  -6  13   5      855.57      349.82     76.56 o 
  -4  13   5    14095.38    13259.51    211.50 o 
  -2  13   5    10731.90    11001.35    284.03 o 
   0  13   5     1716.55     1528.30     70.06 o 
   2  13   5     5546.86     6151.68    111.22 o 
   4  13   5      464.62      362.02     51.49 o 
   6  13   5     1565.84     1304.16     85.40 o 
   8  13   5     4327.57     4237.90    136.89 o 
  10  13   5     1160.87     1189.43    108.57 o 
  12  13   5     3877.49     3760.49    212.98 o 
 -13  14   5     1586.97     1954.69    229.04 o 
 -11  14   5     1658.39     1464.53    116.63 o 
  -9  14   5     1601.14     1733.03    114.79 o 
  -7  14   5     1286.37     1286.73    102.01 o 
  -5  14   5     4993.06     5852.01    181.49 o 
  -3  14   5      153.99      531.28    126.58 o 
  -1  14   5      706.45      396.34     75.93 o 
   1  14   5      401.71      332.98     60.35 o 
   3  14   5      653.44      757.79     70.38 o 
   5  14   5      450.49      245.75     53.12 o 
   7  14   5       10.70      -10.16     59.21 o 
   9  14   5     2061.91     2096.82    119.62 o 
  11  14   5     6225.33     5960.05    290.04 o 
  13  14   5     2546.41     3317.82    268.79 o 
 -14  15   5     3247.49     3447.21    203.32 o 
 -12  15   5      423.54      211.96     93.28 o 
 -10  15   5     1859.02     1757.24    123.93 o 
  -8  15   5       36.92       -6.07     71.66 o 
  -6  15   5     1990.63     2487.33    170.51 o 
  -4  15   5     9682.12     9030.42    249.40 o 
  -2  15   5     3686.42     3454.95    134.86 o 
   0  15   5       54.03      -38.49     65.72 o 
   2  15   5     4368.41     4047.46    135.17 o 
   4  15   5     1454.43     1336.66     92.99 o 
   6  15   5      666.60      548.32    106.77 o 
   8  15   5     2996.35     2803.22    128.19 o 
  10  15   5      293.52      193.50    102.48 o 
  12  15   5     2780.58     3104.95    179.19 o 
  14  15   5     1063.40     1282.71    326.78 o 
 -13  16   5      123.39      105.12    116.43 o 
 -11  16   5       55.73       94.98     85.30 o 
  -9  16   5       49.16        5.12     76.44 o 
  -7  16   5      907.46      767.68     97.19 o 
  -5  16   5     5639.17     5662.31    191.08 o 
  -3  16   5     5655.37     5882.75    165.74 o 
  -1  16   5     3026.84     2682.83    124.26 o 
   1  16   5      252.86       37.80     67.28 o 
   3  16   5       42.13       40.86     68.48 o 
   5  16   5      621.52      942.70     86.56 o 
   7  16   5      928.43      877.08     98.79 o 
   9  16   5      236.47      244.64     84.98 o 
  11  16   5      437.32      392.80    109.64 o 
  13  16   5      681.09      830.64    150.36 o 
 -12  17   5       61.46       97.09    101.03 o 
 -10  17   5     3110.90     3227.46    152.02 o 
  -8  17   5      910.63      749.30    104.02 o 
  -6  17   5      205.28      130.21     96.06 o 
  -4  17   5     1283.52     1301.32    113.41 o 
  -2  17   5      353.64      242.69     85.31 o 
   0  17   5      397.85      421.00     87.02 o 
   2  17   5      891.19      930.21    101.57 o 
   4  17   5       94.63       40.77     76.58 o 
   6  17   5     2311.31     2000.68    177.34 o 
   8  17   5     2674.01     1992.21    130.12 o 
  10  17   5      290.55      118.99     82.66 o 
  12  17   5     1401.73     1114.91    142.23 o 
 -11  18   5      505.83      525.86    110.37 o 
  -9  18   5      599.42      473.52    102.64 o 
  -7  18   5        2.47      -95.92     78.05 o 
  -5  18   5      272.41      206.64     84.83 o 
  -3  18   5      817.27      527.28     94.58 o 
  -1  18   5      355.83      339.61     89.68 o 
   1  18   5       84.71        3.26     73.72 o 
   3  18   5      369.86      477.38     93.32 o 
   5  18   5     2566.11     3024.07    169.99 o 
   7  18   5     2064.99     2601.09    169.05 o 
   9  18   5     1307.80     1951.12    157.42 o 
  11  18   5      691.18      577.45    127.63 o 
  -8  19   5      893.09      790.78    127.36 o 
  -6  19   5      126.39      104.32     88.02 o 
  -4  19   5      759.07      955.65    109.51 o 
  -2  19   5       41.01      -54.09     79.98 o 
   0  19   5     1729.27     1761.74    128.95 o 
   2  19   5     1684.07     1488.83    122.52 o 
   4  19   5        1.13      -74.09     98.49 o 
   6  19   5     1079.32     1013.73    133.94 o 
   8  19   5      342.23      438.04    122.52 o 
  -7  20   5      322.97      319.86    104.91 o 
  -5  20   5      338.84      299.57     94.65 o 
  -3  20   5      228.65      -39.08     84.25 o 
  -1  20   5      258.84      295.19     99.45 o 
   1  20   5      335.64      531.49    102.95 o 
   3  20   5       17.60      -27.29    104.92 o 
   5  20   5      678.11      718.74    132.59 o 
   7  20   5     1050.57     1620.19    156.72 o 
  -4  21   5       86.11       89.24     94.51 o 
  -2  21   5      331.27      194.15     97.53 o 
   0  21   5     1066.06     1310.48    130.52 o 
   2  21   5     1577.70     1787.75    164.49 o 
   4  21   5      137.60       63.61    111.68 o 
   1   1   6    45943.48    50188.13    261.38 o 
   0   2   6      626.87     1535.37     51.42 o 
   2   2   6    48459.00    40631.97    380.11 o 
  -1   3   6     4838.64     4741.20     54.99 o 
   1   3   6    11937.27    12230.43     84.99 o 
   3   3   6    23055.00    19423.25    229.69 o 
  -2   4   6    23188.27    25696.13    469.10 o 
   0   4   6    29564.74    27723.88    294.56 o 
   2   4   6     1927.65     2513.52     43.40 o 
   4   4   6     3232.91     2927.64     62.68 o 
  -3   5   6     7118.17     8864.83     98.74 o 
  -1   5   6      105.30       56.86     37.39 o 
   1   5   6     1061.83      734.12     38.40 o 
   3   5   6     7601.47     9033.35     99.55 o 
   5   5   6    64556.70    66272.99    302.32 o 
  -4   6   6     6027.95     6864.03     92.70 o 
  -2   6   6    10866.94    10987.67    178.94 o 
   0   6   6     2540.16     2548.93     47.63 o 
   2   6   6     2391.34     2057.36     53.84 o 
   4   6   6       21.84      161.16     28.49 o 
   6   6   6     1506.20      963.47     53.47 o 
  -5   7   6     1862.33     1394.52     50.19 o 
  -3   7   6    10924.67     9542.60    143.94 o 
  -1   7   6     4232.42     3649.40     69.99 o 
   1   7   6      396.45      376.87     35.11 o 
   3   7   6    26713.61    27684.10    165.91 o 
   5   7   6    97053.88    90342.32    386.00 o 
   7   7   6     5586.29     5508.40    129.35 o 
  -6   8   6    12014.18    12682.39    232.41 o 
  -4   8   6     2276.01     3245.63     63.70 o 
  -2   8   6     3579.76     2957.76     56.08 o 
   0   8   6     1909.36     2730.11     54.80 o 
   2   8   6     7264.43     7646.29     88.94 o 
   4   8   6     1031.51     1281.32     63.66 o 
   6   8   6     1733.57     1869.18     65.46 o 
   8   8   6    22725.55    19746.53    398.26 o 
  -7   9   6       34.68      168.12     54.29 o 
  -5   9   6      746.91      755.61     51.49 o 
  -3   9   6    20421.58    18814.63    232.11 o 
  -1   9   6     5412.65     4764.27     69.99 o 
   1   9   6      645.92      382.23     34.81 o 
   3   9   6    10739.48     8866.45    100.59 o 
   5   9   6    10540.18    11152.84    158.80 o 
   7   9   6       42.29        0.32     52.71 o 
   9   9   6     2694.41     2698.28     99.44 o 
  -8  10   6     9131.30     8404.46    171.39 o 
  -6  10   6     2084.40     2577.91     92.67 o 
  -4  10   6      973.75      781.23     66.39 o 
  -2  10   6      110.75       63.68     45.87 o 
   0  10   6      170.87      229.59     33.79 o 
   2  10   6     8224.16     8879.02    101.45 o 
   4  10   6    11210.49     9219.57    114.85 o 
   6  10   6     1614.94     1220.11     77.22 o 
   8  10   6     5877.54     5492.85    122.77 o 
  10  10   6       21.68       -0.41     55.28 o 
  -9  11   6      580.51      436.44     70.98 o 
  -7  11   6     1764.53     2162.38     92.85 o 
  -5  11   6     8323.24     7100.81    133.15 o 
  -3  11   6    22947.42    23824.22    226.56 o 
  -1  11   6    32328.92    34591.05    451.36 o 
   1  11   6     5934.12     4964.27    113.89 o 
   3  11   6       61.48       45.92     48.70 o 
   5  11   6        2.23      -51.92     34.62 o 
   7  11   6    11201.37     9704.42    161.00 o 
   9  11   6    18023.66    16455.25    257.99 o 
  11  11   6        8.27      -14.73     57.95 o 
 -10  12   6      299.95      292.68     67.89 o 
  -8  12   6     2278.16     2430.85    100.65 o 
  -6  12   6      728.44      687.91     70.00 o 
  -4  12   6     3991.71     4208.27    112.12 o 
  -2  12   6       16.96       19.49     50.62 o 
   0  12   6     1794.05     1466.64     78.59 o 
   2  12   6     7725.19     8014.68    120.28 o 
   4  12   6     6598.17     6385.92    110.61 o 
   6  12   6       19.98      110.22     51.52 o 
   8  12   6     5904.27     6349.42    155.16 o 
  10  12   6      968.30     1505.65     92.39 o 
  12  12   6     1917.16     1887.95    121.04 o 
 -11  13   6     1009.92     1067.64    106.57 o 
  -9  13   6     3721.34     3842.11    140.41 o 
  -7  13   6     3683.55     4072.76    137.10 o 
  -5  13   6     3991.73     3766.27    131.63 o 
  -3  13   6    15338.13    15629.93    195.29 o 
  -1  13   6    11781.21    11000.67    164.60 o 
   1  13   6      991.96     1189.58     82.76 o 
   3  13   6      848.34      721.63     67.10 o 
   5  13   6      189.63      312.69     59.29 o 
   7  13   6     1370.76     1450.14    100.70 o 
   9  13   6     7661.99     8495.66    196.90 o 
  11  13   6     2942.02     3600.71    268.71 o 
  13  13   6        2.01      -35.01     91.04 o 
 -12  14   6     1211.04      883.60    105.49 o 
 -10  14   6        0.81      -95.77     72.42 o 
  -8  14   6      104.24      -58.06     66.68 o 
  -6  14   6     1411.76     1503.15    106.38 o 
  -4  14   6     2560.77     2506.29    118.23 o 
  -2  14   6     2444.27     2565.53    121.09 o 
   0  14   6     1384.29     1546.92    103.15 o 
   2  14   6     4178.43     3620.28    127.72 o 
   4  14   6     4949.83     4737.81    119.58 o 
   6  14   6       32.31        8.67     54.99 o 
   8  14   6       86.41      121.26     74.00 o 
  10  14   6      200.07      191.82     76.30 o 
  12  14   6     2531.32     2561.14    229.70 o 
  14  14   6     2440.78     2311.60    180.08 o 
 -13  15   6      136.47      158.00    108.44 o 
 -11  15   6     1719.40     2510.64    139.11 o 
  -9  15   6     6473.15     6713.05    182.82 o 
  -7  15   6     2083.62     2238.56    125.06 o 
  -5  15   6      376.67      384.68     83.10 o 
  -3  15   6       42.53       52.50     70.77 o 
  -1  15   6      319.85      446.51     85.80 o 
   1  15   6     2541.09     2295.46    118.70 o 
   3  15   6     2525.44     2336.56    119.62 o 
   5  15   6      125.56      -45.20     90.76 o 
   7  15   6     5322.82     5454.02    159.58 o 
   9  15   6     2592.95     2743.64    138.08 o 
  11  15   6      640.05      744.72    103.36 o 
  13  15   6       11.42       18.10    120.82 o 
 -12  16   6      164.36       60.42     85.87 o 
 -10  16   6      333.15      211.88     90.01 o 
  -8  16   6       21.26       72.18     81.57 o 
  -6  16   6     1968.38     1975.47    124.55 o 
  -4  16   6     4509.82     4549.11    153.20 o 
  -2  16   6     3107.22     2816.77    130.80 o 
   0  16   6     1186.32     1180.47    129.81 o 
   2  16   6      123.81      212.05     73.42 o 
   4  16   6       29.05      -70.76     82.70 o 
   6  16   6     1070.60      906.84    113.41 o 
   8  16   6     2508.25     2097.11    153.49 o 
  10  16   6       22.10      -95.12     73.34 o 
  12  16   6      963.22      882.40    164.46 o 
 -11  17   6      661.22      909.68    116.12 o 
  -9  17   6     3115.86     3048.59    145.32 o 
  -7  17   6      986.24      872.46    107.96 o 
  -5  17   6       55.27       35.81     75.64 o 
  -3  17   6       97.62       18.68     75.81 o 
  -1  17   6     1313.77      912.64    101.26 o 
   1  17   6     5796.39     5406.77    167.44 o 
   3  17   6     5207.70     5754.65    203.49 o 
   5  17   6     1019.27     1489.89    141.23 o 
   7  17   6        2.43       21.41     93.28 o 
   9  17   6       16.54      -18.43     94.68 o 
  11  17   6      422.08      304.87    146.08 o 
 -10  18   6     1610.83     1612.11    153.26 o 
  -8  18   6     1072.64      862.60    113.85 o 
  -6  18   6      203.69      196.44     88.80 o 
  -4  18   6     1022.59      951.67    111.21 o 
  -2  18   6      262.47      182.64     87.61 o 
   0  18   6       17.96      -61.23     76.33 o 
   2  18   6       58.48      128.79    101.49 o 
   4  18   6      734.54      685.90    124.14 o 
   6  18   6     1576.27     1450.41    147.64 o 
   8  18   6     3233.56     2833.69    179.75 o 
  10  18   6      410.33      201.44    111.74 o 
  -9  19   6       45.04      113.76     94.22 o 
  -7  19   6      563.25      494.15    102.43 o 
  -5  19   6     1246.45     1292.29    123.72 o 
  -3  19   6      287.62      128.07     85.83 o 
  -1  19   6      164.99       83.13     86.82 o 
   1  19   6     2427.55     2070.89    141.04 o 
   3  19   6     2161.64     2315.93    231.63 o 
   5  19   6      110.92      270.47    112.34 o 
   7  19   6       87.27      210.20    111.35 o 
   9  19   6      540.45      531.16    155.17 o 
  -6  20   6        0.24       30.01     93.56 o 
  -4  20   6        7.60       -7.88     86.77 o 
  -2  20   6       68.16        3.31     87.98 o 
   0  20   6     1428.58     1588.16    190.41 o 
   2  20   6     2499.46     2809.11    185.51 o 
   4  20   6      100.42     -113.86    101.11 o 
   6  20   6      458.04      629.83    130.36 o 
  -1  21   6      174.88      371.09    106.80 o 
   1  21   6       59.65      134.88    122.62 o 
   0   1   7    89872.70    83565.51    462.27 o 
  -1   2   7    54380.48    55961.60    425.05 o 
   1   2   7    23369.67    25298.96    134.49 o 
  -2   3   7     3559.84     4339.58     81.46 o 
   0   3   7     1847.09     2178.70     51.04 o 
   2   3   7     5201.07     4701.64     57.89 o 
  -3   4   7     6536.50     6297.87     81.27 o 
  -1   4   7    14257.90    16179.90    144.93 o 
   1   4   7     1716.87     1633.21     41.01 o 
   3   4   7    34622.95    36150.52    307.39 o 
  -4   5   7    25806.18    24611.94    333.78 o 
  -2   5   7     2690.63     2413.64     61.62 o 
   0   5   7      187.77      -28.54     19.03 o 
   2   5   7      863.70     1248.44     39.42 o 
   4   5   7     2572.07     3668.92     71.63 o 
  -5   6   7    13452.80    12402.43    181.85 o 
  -3   6   7       21.92       -3.81     36.36 o 
  -1   6   7     2735.68     3029.95     66.59 o 
   1   6   7      717.51      858.25     36.91 o 
   3   6   7    16079.83    16751.92    124.55 o 
   5   6   7    21091.88    22039.96    351.94 o 
  -6   7   7     6425.70     6894.27    105.68 o 
  -4   7   7      213.94      195.57     44.07 o 
  -2   7   7      527.87      264.79     36.62 o 
   0   7   7      373.18      865.99     37.02 o 
   2   7   7    11222.96    13367.31    134.45 o 
   4   7   7    12817.76    13111.75    195.69 o 
   6   7   7    46961.93    43925.77    535.32 o 
  -7   8   7      706.53      527.64     66.26 o 
  -5   8   7     4259.68     3326.83     80.36 o 
  -3   8   7      397.85      277.71     46.09 o 
  -1   8   7     2878.48     3223.55     72.88 o 
   1   8   7     7862.47     6970.14     85.03 o 
   3   8   7    23324.30    24503.08    178.54 o 
   5   8   7     9709.72    11344.08    149.34 o 
   7   8   7     5267.85     5412.43    161.65 o 
  -8   9   7        8.00       36.64     53.10 o 
  -6   9   7      161.99      391.85     49.43 o 
  -4   9   7    15490.12    14702.70    192.42 o 
  -2   9   7     8335.85     8353.47    112.33 o 
   0   9   7     4286.82     4095.01     82.80 o 
   2   9   7     1459.44     1474.52     82.24 o 
   4   9   7      443.30      487.15     69.37 o 
   6   9   7     7610.23     7578.09    185.84 o 
   8   9   7      466.73      534.74     64.24 o 
  -9  10   7       44.30       57.51     60.12 o 
  -7  10   7      524.96      813.87     79.91 o 
  -5  10   7     1833.40     1571.27     82.09 o 
  -3  10   7     9772.71    11545.90    198.26 o 
  -1  10   7     8983.32     9134.75    140.04 o 
   1  10   7       73.10      -47.90     35.71 o 
   3  10   7     3974.75     3093.23     70.35 o 
   5  10   7       71.54      152.07     45.00 o 
   7  10   7     1604.46     2292.41     92.46 o 
   9  10   7    23689.11    22775.80    241.62 o 
 -10  11   7        0.46      -80.87     53.92 o 
  -8  11   7     1814.75     2718.24    105.02 o 
  -6  11   7       16.41        2.12     53.05 o 
  -4  11   7     4864.13     4950.54    118.44 o 
  -2  11   7    17806.94    17900.31    200.65 o 
   0  11   7     6567.03     7576.46    188.33 o 
   2  11   7     5047.35     4138.27    112.81 o 
   4  11   7     2342.88     2168.82     86.47 o 
   6  11   7     1491.22     1679.23    102.78 o 
   8  11   7     1213.45     1203.34     84.25 o 
  10  11   7       50.20       60.13     59.12 o 
 -11  12   7      157.05       -1.37     62.57 o 
  -9  12   7      365.72      618.59     93.51 o 
  -7  12   7     3161.85     2646.15    103.68 o 
  -5  12   7     5399.28     4883.94    121.64 o 
  -3  12   7    14567.73    15288.99    193.70 o 
  -1  12   7     8887.72     9496.85    262.12 o 
   1  12   7     1172.39     1360.83     80.19 o 
   3  12   7       76.68      -13.74     46.61 o 
   5  12   7      510.67      582.05     65.35 o 
   7  12   7      887.50     1298.31     98.16 o 
   9  12   7     6687.10     6940.47    227.38 o 
  11  12   7       19.70      171.11     79.73 o 
 -12  13   7      174.51       31.25     79.91 o 
 -10  13   7     1310.20     1143.08    108.04 o 
  -8  13   7     2649.79     2918.50    125.94 o 
  -6  13   7     1151.85     1410.36     87.35 o 
  -4  13   7     2759.19     2626.56    102.81 o 
  -2  13   7     4245.35     3949.72    114.79 o 
   0  13   7      178.24      -14.46     52.46 o 
   2  13   7      175.48       13.43     50.98 o 
   4  13   7     4603.81     4473.12    157.40 o 
   6  13   7     3054.43     2985.19    121.07 o 
   8  13   7     5479.55     5463.00    157.22 o 
  10  13   7     4310.40     4637.48    353.15 o 
  12  13   7      745.43      674.92    120.54 o 
 -13  14   7      636.12      307.01    109.80 o 
 -11  14   7      303.68      400.61     92.14 o 
  -9  14   7     1979.59     1732.43    119.69 o 
  -7  14   7     2159.97     2352.29    123.21 o 
  -5  14   7       98.14       74.55     72.78 o 
  -3  14   7     1754.62     1705.66    149.47 o 
  -1  14   7     1574.00     1641.75    106.30 o 
   1  14   7      380.62      492.83     65.47 o 
   3  14   7     2298.79     2778.43    118.28 o 
   5  14   7      104.47      330.62     75.08 o 
   7  14   7     4067.77     4989.49    184.51 o 
   9  14   7     6113.65     6997.69    227.73 o 
  11  14   7      199.70      373.87     91.99 o 
  13  14   7        6.55     -107.21    108.40 o 
 -14  15   7       74.97      167.65    117.03 o 
 -12  15   7      265.00      390.15     95.05 o 
 -10  15   7     1653.84     2125.71    135.70 o 
  -8  15   7     3626.89     3919.68    148.83 o 
  -6  15   7     3409.17     2620.20    126.99 o 
  -4  15   7      922.03      801.27     94.08 o 
  -2  15   7     2428.86     2372.86    124.55 o 
   0  15   7     2433.35     2758.09    123.72 o 
   2  15   7     3218.39     2833.92    153.41 o 
   4  15   7       60.97       72.50     89.99 o 
   6  15   7      266.73      128.05     92.96 o 
   8  15   7      625.38      909.26    114.97 o 
  10  15   7      579.45      413.12    111.05 o 
  12  15   7      110.63     -176.71    117.81 o 
  14  15   7      719.79      710.58    259.17 o 
 -13  16   7      116.89       24.05    105.31 o 
 -11  16   7      591.80      745.25    116.01 o 
  -9  16   7     3526.28     3668.32    155.00 o 
  -7  16   7     2428.35     2347.86    136.69 o 
  -5  16   7       56.88       41.05     74.21 o 
  -3  16   7      143.23        8.98     73.50 o 
  -1  16   7      294.00      301.45     83.47 o 
   1  16   7     2956.82     3089.09    136.67 o 
   3  16   7     4195.93     5399.85    414.71 o 
   5  16   7       52.40      -30.71     87.19 o 
   7  16   7     1546.67     1449.29    138.23 o 
   9  16   7      685.74      802.82    127.52 o 
  11  16   7      124.43      -42.45     98.12 o 
  13  16   7      418.09      214.98    148.29 o 
 -10  17   7      854.66      743.12    110.03 o 
  -8  17   7      359.04      379.62     96.55 o 
  -6  17   7       42.71      -89.28     78.81 o 
  -4  17   7       14.59      -46.48     72.94 o 
  -2  17   7       52.09      -42.31     74.60 o 
   0  17   7     1424.73     1465.00    130.69 o 
   2  17   7     5495.90     5532.03    252.02 o 
   4  17   7     1039.60      833.26    123.08 o 
   6  17   7      256.35       27.50     92.17 o 
   8  17   7      898.49      684.36    124.64 o 
  10  17   7      432.59      361.35    113.47 o 
  -9  18   7      841.59      745.15    111.85 o 
  -7  18   7       10.72     -105.72     82.66 o 
  -5  18   7     1243.67     1103.69    115.84 o 
  -3  18   7     1005.57      749.15    105.67 o 
  -1  18   7      566.29      448.25     97.65 o 
   1  18   7     1893.66     2438.73    186.52 o 
   3  18   7     2445.68     3352.81    226.25 o 
   5  18   7      239.39      470.09    139.29 o 
   7  18   7      145.39       43.92    105.23 o 
   9  18   7        0.02       72.91    105.12 o 
  -8  19   7      329.72      259.39    101.60 o 
  -6  19   7      596.67      787.44    114.13 o 
  -4  19   7      110.80      166.44     94.18 o 
  -2  19   7       40.66       45.86     84.02 o 
   0  19   7      214.53      169.38    108.26 o 
   2  19   7     1363.62     1637.76    153.98 o 
   4  19   7      191.48      269.75    114.54 o 
   6  19   7        0.83      -47.25     99.25 o 
   8  19   7      452.07      368.09    122.93 o 
  -5  20   7      594.34      673.47    128.05 o 
  -3  20   7     1064.04     1006.29    124.54 o 
  -1  20   7       59.13      -28.08    101.92 o 
   1  20   7     1996.03     2224.20    203.91 o 
   3  20   7      817.64      559.87    134.92 o 
   5  20   7      146.49      -83.90    103.44 o 
   0   0   8   139036.80   142595.02   1071.33 o 
   1   1   8     1982.42     1823.33     47.49 o 
   0   2   8    36899.89    42048.61    265.28 o 
   2   2   8    35726.02    35135.31    292.51 o 
  -1   3   8     3851.97     3747.14     92.82 o 
   1   3   8      744.45     1139.47     44.13 o 
  -2   4   8      150.67      139.45     31.46 o 
   0   4   8        7.37        8.63     21.83 o 
   2   4   8     1023.72     1375.24     40.98 o 
   4   4   8    25358.59    24427.26    207.07 o 
  -3   5   8      540.11      358.79     37.88 o 
  -1   5   8     6126.72     5740.44    108.09 o 
   1   5   8     4680.00     4115.89     59.72 o 
   3   5   8     4807.49     3817.83     70.80 o 
   5   5   8      404.87      659.58     46.07 o 
  -4   6   8     4777.53     4971.71     85.42 o 
  -2   6   8     1125.34     1148.29     54.52 o 
   0   6   8     2910.41     3131.33     71.61 o 
   2   6   8    29369.37    28016.63    170.93 o 
   4   6   8    31286.56    35187.55    321.62 o 
   6   6   8    29433.07    31330.04    409.85 o 
  -5   7   8      421.72      105.40     42.18 o 
  -3   7   8     1817.15     2263.29     68.95 o 
  -1   7   8      849.42      643.97     47.16 o 
   1   7   8      207.06      137.16     36.52 o 
   3   7   8       24.79      252.69     35.06 o 
   5   7   8        2.10      166.48     41.43 o 
   7   7   8      210.44      324.45     49.87 o 
  -6   8   8      531.53      303.73     48.80 o 
  -4   8   8     9460.80     8228.06    128.39 o 
  -2   8   8     3666.66     4145.37     87.51 o 
   0   8   8     1179.03     1303.19     59.10 o 
   2   8   8     8520.73     9753.43    120.61 o 
   4   8   8    24680.68    25665.54    254.58 o 
   6   8   8    25950.90    24354.34    225.41 o 
   8   8   8     3181.39     2687.03     84.61 o 
  -7   9   8     7292.27     6424.11    131.41 o 
  -5   9   8      267.15      304.86     48.28 o 
  -3   9   8     1980.96     1568.16     68.91 o 
  -1   9   8       18.35       37.96     38.66 o 
   1   9   8      106.81       59.05     40.69 o 
   3   9   8        0.21      134.30     49.12 o 
   5   9   8      344.77      147.43     46.29 o 
   7   9   8     1282.16     1357.86     92.17 o 
   9   9   8     2392.19     2182.44     99.52 o 
  -8  10   8     2571.96     2223.33    101.35 o 
  -6  10   8      532.32      212.27     62.68 o 
  -4  10   8    15271.49    16262.15    407.12 o 
  -2  10   8    25842.31    28605.21    321.29 o 
   0  10   8    12981.63    14744.99    202.99 o 
   2  10   8      744.77      484.56     50.26 o 
   4  10   8     1143.59     1025.94     72.02 o 
   6  10   8      617.62      477.41     55.64 o 
   8  10   8     4328.47     3545.91    112.49 o 
  10  10   8      991.05      883.80     81.20 o 
  -9  11   8      664.50      446.24     72.50 o 
  -7  11   8     2086.05     2295.11     99.87 o 
  -5  11   8      290.27      162.47     56.82 o 
  -3  11   8      289.51      266.19     60.46 o 
  -1  11   8      309.28      604.76     67.10 o 
   1  11   8     2283.34     2110.01    126.60 o 
   3  11   8     2731.57     3193.76    159.92 o 
   5  11   8      465.91      797.12     84.70 o 
   7  11   8     2015.70     2057.49     96.80 o 
   9  11   8     1086.25      935.33    114.23 o 
  11  11   8       13.45      -87.88     58.58 o 
 -10  12   8       26.45      -57.35     77.22 o 
  -8  12   8     1529.65     1521.84     91.21 o 
  -6  12   8       56.23       15.81     58.39 o 
  -4  12   8     6237.50     6518.75    136.85 o 
  -2  12   8    17991.16    17206.77    297.47 o 
   0  12   8     5158.11     5325.80    155.07 o 
   2  12   8     2800.13     2721.66    117.84 o 
   4  12   8     2888.54     3086.73    119.35 o 
   6  12   8     6062.24     5769.01    152.53 o 
   8  12   8     5403.58     5596.67    182.78 o 
  10  12   8     2658.56     2910.40    157.52 o 
  12  12   8      768.26      666.57    101.87 o 
 -11  13   8      285.56      219.60     86.37 o 
  -9  13   8        0.90       -8.57     71.54 o 
  -7  13   8      435.29      661.92     78.18 o 
  -5  13   8       21.86      -75.29     53.12 o 
  -3  13   8      813.40      657.04     72.18 o 
  -1  13   8      979.50      876.95     90.29 o 
   1  13   8     1906.58     1540.96    101.83 o 
   3  13   8      305.59      302.44     72.04 o 
   5  13   8       78.37      260.02     74.29 o 
   7  13   8        2.07      160.67     74.58 o 
   9  13   8      987.03      701.60     97.78 o 
  11  13   8      322.81      329.88    102.54 o 
  13  13   8       27.21       72.47    101.54 o 
 -12  14   8      190.98      201.59    106.67 o 
 -10  14   8     3102.42     2834.79    139.45 o 
  -8  14   8     4964.63     4970.29    162.06 o 
  -6  14   8     3158.86     3325.78    134.81 o 
  -4  14   8      243.05      132.85     74.50 o 
  -2  14   8      990.79      903.59    108.65 o 
   0  14   8      284.32      384.29     68.51 o 
   2  14   8     2778.63     3110.53    126.62 o 
   4  14   8        2.15      -83.02     61.32 o 
   6  14   8     2044.15     1895.31    118.39 o 
   8  14   8     7576.35     8337.99    310.29 o 
  10  14   8     3838.14     4186.55    156.04 o 
  12  14   8      291.52      230.25    128.18 o 
  14  14   8      125.27       36.12    173.18 o 
 -13  15   8       50.94      167.17    115.82 o 
 -11  15   8        0.09      -26.32     83.70 o 
  -9  15   8        2.33      173.22     84.53 o 
  -7  15   8        1.87      105.06     80.62 o 
  -5  15   8      755.59      750.19     97.45 o 
  -3  15   8     1723.79     1832.08    159.99 o 
  -1  15   8      367.25      402.47     83.46 o 
   1  15   8        2.37       82.42     85.27 o 
   3  15   8        6.60       27.65     89.72 o 
   5  15   8      136.26      104.24     93.92 o 
   7  15   8      571.23      610.00     94.17 o 
   9  15   8      125.86      108.21     84.91 o 
  11  15   8       91.70      135.89    104.68 o 
  13  15   8      115.92      139.56    136.69 o 
 -12  16   8      114.40      101.54    106.44 o 
 -10  16   8     2840.21     2950.62    147.88 o 
  -8  16   8     4959.49     5024.76    251.31 o 
  -6  16   8     2643.85     2727.23    146.68 o 
  -4  16   8        5.57     -105.77     73.13 o 
  -2  16   8        7.17      -23.55     76.37 o 
   0  16   8     3179.48     3503.48    173.31 o 
   2  16   8    10733.83    10331.98    260.72 o 
   4  16   8      930.27     1037.18    128.13 o 
   6  16   8      175.97       55.07     96.55 o 
   8  16   8      333.96      284.99    104.83 o 
  10  16   8       86.02      294.03    111.87 o 
  12  16   8      258.83       63.85    144.15 o 
  -9  17   8       12.95      -50.49     84.08 o 
  -7  17   8      249.13       83.77     88.13 o 
  -5  17   8       68.22      -62.21     82.47 o 
  -3  17   8       68.21       30.84     78.26 o 
  -1  17   8      299.56      341.60    113.70 o 
   1  17   8        6.32       81.51     96.70 o 
   3  17   8      309.43      215.73    117.44 o 
   5  17   8      179.08      166.02    100.36 o 
   7  17   8        4.25       19.70    138.59 o 
   9  17   8        2.05       -8.74     99.87 o 
  -8  18   8      213.95       75.20     92.90 o 
  -6  18   8      101.03       33.46    107.80 o 
  -4  18   8      683.64      743.51    106.19 o 
  -2  18   8       35.60      -36.06     93.87 o 
   0  18   8     2473.38     2778.22    180.32 o 
   2  18   8     5516.83     6021.68    223.15 o 
   4  18   8     2155.81     2492.21    184.20 o 
   6  18   8      203.46      -96.54     91.20 o 
   8  18   8      190.49       83.12    213.01 o 
  -5  19   8       14.26      -78.62     86.85 o 
  -3  19   8        0.75        2.44    104.32 o 
  -1  19   8      137.51      207.07    111.61 o 
   1  19   8       30.47      -15.11    104.61 o 
   3  19   8        0.07       45.86    111.60 o 
   5  19   8      203.82      109.70    113.84 o 
   0  20   8      445.63      286.65    241.32 o 
   0   1   9    14733.56    17537.53    130.34 o 
  -1   2   9    10934.77    11813.82    104.48 o 
   1   2   9    14896.41    16725.98    119.82 o 
  -2   3   9      849.33      396.06     38.19 o 
   0   3   9      376.03      621.44     38.03 o 
   2   3   9      512.36      318.82     29.59 o 
  -3   4   9      867.31      664.34     44.93 o 
  -1   4   9    21325.95    19838.18    169.13 o 
   1   4   9     3497.68     2861.36     55.87 o 
   3   4   9     7342.21     7625.55     97.86 o 
  -4   5   9    17903.07    18146.50    190.89 o 
  -2   5   9    13109.45    12771.74    156.84 o 
   0   5   9    18909.16    19890.58    217.77 o 
   2   5   9     9318.02     7807.29     96.99 o 
   4   5   9     5478.41     4722.83     85.53 o 
  -5   6   9     2767.22     2601.44     74.68 o 
  -3   6   9     2234.77     2450.40     69.20 o 
  -1   6   9     3437.34     2956.10     96.09 o 
   1   6   9     3210.28     2660.36     67.22 o 
   3   6   9    15678.03    15227.61    163.39 o 
   5   6   9    15236.31    15711.21    182.48 o 
  -6   7   9      449.84      175.64     45.35 o 
  -4   7   9      136.71      117.37     39.77 o 
  -2   7   9      223.70      132.83     38.61 o 
   0   7   9     2232.34     2066.37     63.78 o 
   2   7   9    27212.19    25302.87    256.12 o 
   4   7   9    26278.88    29291.94    287.61 o 
   6   7   9     9726.28    11021.70    204.73 o 
  -7   8   9    16689.27    15764.61    172.23 o 
  -5   8   9      975.30     1663.43     72.88 o 
  -3   8   9     9665.62     9912.23    132.26 o 
  -1   8   9     5180.42     5781.80    102.50 o 
   1   8   9      878.44      677.94     61.08 o 
   3   8   9     4070.78     3709.18    101.83 o 
   5   8   9    12685.12    11707.52    151.31 o 
   7   8   9       18.46       90.02     45.10 o 
  -8   9   9     5731.71     6530.52    140.16 o 
  -6   9   9      275.77      287.88     61.80 o 
  -4   9   9     4159.39     4610.92    179.52 o 
  -2   9   9     5057.22     5835.69    146.21 o 
   0   9   9     1869.64     1955.79     72.79 o 
   2   9   9     1233.13     1670.04     82.14 o 
   4   9   9     2053.14     2525.04     95.22 o 
   6   9   9       46.53      104.03     55.62 o 
   8   9   9     7635.79     6480.03    113.73 o 
  -9  10   9        9.34      -22.59     57.24 o 
  -7  10   9      488.04      428.37     68.72 o 
  -5  10   9      256.03      299.90     63.82 o 
  -3  10   9    12781.47    12452.73    184.09 o 
  -1  10   9    13060.54    13440.57    375.76 o 
   1  10   9      142.39       50.17     62.61 o 
   3  10   9     4662.03     4915.76    147.97 o 
   5  10   9     1523.24     1831.66     91.84 o 
   7  10   9        8.36       56.18     56.59 o 
   9  10   9      815.24      856.71     81.79 o 
 -10  11   9        3.59      -75.70     59.73 o 
  -8  11   9     1046.42      662.73     75.83 o 
  -6  11   9      362.68      342.06     64.52 o 
  -4  11   9     6526.94     6550.59    140.02 o 
  -2  11   9     9561.57     9685.05    170.85 o 
   0  11   9    10742.17    11463.20    350.00 o 
   2  11   9    16054.29    15240.18    309.62 o 
   4  11   9     4611.86     4400.08    197.22 o 
   6  11   9     4041.06     3943.27    176.88 o 
   8  11   9     1325.94     1283.49    104.96 o 
  10  11   9       94.84      114.56     75.13 o 
 -11  12   9       15.49      -95.15     77.55 o 
  -9  12   9       97.57      116.05     66.87 o 
  -7  12   9     1674.05     1760.46    123.03 o 
  -5  12   9      441.90      512.68     71.28 o 
  -3  12   9     3911.65     3950.36    118.33 o 
  -1  12   9     3484.24     3640.32    132.84 o 
   1  12   9      594.06      576.52     80.31 o 
   3  12   9     1354.15     2421.01    178.02 o 
   5  12   9      312.17      138.20     70.92 o 
   7  12   9     4243.95     3900.55    177.63 o 
   9  12   9     8833.34     7416.81    187.79 o 
  11  12   9     1852.85     1902.28    214.98 o 
 -12  13   9      372.60      400.50    140.61 o 
 -10  13   9      432.00      282.39     86.25 o 
  -8  13   9      705.22      794.60     84.97 o 
  -6  13   9      308.49      184.64     64.94 o 
  -4  13   9      869.51      397.32     71.66 o 
  -2  13   9     3830.80     3544.90    143.13 o 
   0  13   9      484.93     1059.01     95.24 o 
   2  13   9     1199.99     1530.49    108.05 o 
   4  13   9     1870.50     1590.11    108.24 o 
   6  13   9     2615.85     2946.63    130.91 o 
   8  13   9     2573.02     3128.54    139.72 o 
  10  13   9     2027.73     2299.55    137.13 o 
  12  13   9     1854.21     1644.44    148.90 o 
 -13  14   9      380.38      266.10    149.48 o 
 -11  14   9      406.33      577.48    101.33 o 
  -9  14   9     1963.99     2044.04    211.97 o 
  -7  14   9     3108.14     3397.16    143.05 o 
  -5  14   9       64.27      -15.01     71.39 o 
  -3  14   9     2214.82     2393.57    106.83 o 
  -1  14   9     1075.59     1086.55    100.49 o 
   1  14   9      922.59      878.51     94.73 o 
   3  14   9     2515.03     2767.65    125.21 o 
   5  14   9      641.88      748.35     91.61 o 
   7  14   9      743.54      648.17     97.73 o 
   9  14   9     2304.83     2209.89    134.65 o 
  11  14   9      236.82      179.87     89.89 o 
  13  14   9     1190.92     1642.45    195.97 o 
 -12  15   9      323.37      100.43    125.99 o 
 -10  15   9     1008.30     1173.38    119.41 o 
  -8  15   9     1623.87     1785.58    127.31 o 
  -6  15   9     2401.60     2627.09    140.74 o 
  -4  15   9     1239.67     1399.82    114.52 o 
  -2  15   9      701.94      550.61    112.24 o 
   0  15   9     2185.83     2120.91    154.62 o 
   2  15   9     1018.72     1003.40    142.81 o 
   4  15   9      412.69      286.97     81.90 o 
   6  15   9      455.63      545.25     94.36 o 
   8  15   9      623.52      694.53    101.37 o 
  10  15   9      322.46      448.92     98.75 o 
  12  15   9      713.35     1070.25    144.70 o 
 -11  16   9       96.65       84.45     89.74 o 
  -9  16   9     1018.06     1029.21    116.95 o 
  -7  16   9      458.74      557.52    102.84 o 
  -5  16   9      339.20      439.45    102.75 o 
  -3  16   9     2972.07     3110.69    169.14 o 
  -1  16   9        2.54       75.19     97.41 o 
   1  16   9     3468.50     3549.01    179.52 o 
   3  16   9     2904.02     2624.19    196.03 o 
   5  16   9      188.68      123.02    126.58 o 
   7  16   9      265.89      338.38    110.12 o 
   9  16   9      161.02      310.78    114.01 o 
  11  16   9       52.46      -24.79    104.51 o 
  -8  17   9      797.42      579.64    108.29 o 
  -6  17   9     1234.98     1319.91    126.32 o 
  -4  17   9      238.25      169.32     92.43 o 
  -2  17   9      622.38      456.07    115.75 o 
   0  17   9     2487.83     2808.30    178.41 o 
   2  17   9     1223.63     1756.35    155.20 o 
   4  17   9     2088.86     2392.53    171.53 o 
   6  17   9     1229.70     1170.57    199.58 o 
   8  17   9      480.09      415.31    120.01 o 
  -7  18   9       19.15      -73.06     83.79 o 
  -5  18   9      520.61      784.45    117.92 o 
  -3  18   9      929.25     1315.12    146.68 o 
  -1  18   9        2.45      -75.40     99.99 o 
   1  18   9     1269.02     1359.29    148.74 o 
   3  18   9     1089.98     1220.95    149.38 o 
   5  18   9      134.30      272.14    119.76 o 
   7  18   9      657.81      987.52    142.63 o 
  -4  19   9      379.01      472.72    130.00 o 
  -2  19   9       37.08       23.14    109.55 o 
   0  19   9      468.09      359.63    121.39 o 
   2  19   9      455.14      781.81    135.91 o 
   4  19   9      464.29      579.67    131.67 o 
   1   1  10    20528.63    21527.83    184.39 o 
   0   2  10     5846.79     5528.92     76.88 o 
   2   2  10      287.91      311.21     39.20 o 
  -1   3  10     7706.43     6965.51    154.79 o 
   1   3  10     6971.40     6757.98    107.45 o 
   3   3  10      457.19      315.50     41.78 o 
  -2   4  10    20164.63    20763.37    200.94 o 
   0   4  10    23954.96    23851.93    282.25 o 
   2   4  10      795.05      671.71     53.38 o 
   4   4  10    11665.83    11346.00    126.17 o 
  -3   5  10      642.61      601.09     49.17 o 
  -1   5  10      207.58      500.85     46.18 o 
   1   5  10      896.88      844.24     75.00 o 
   3   5  10    15694.25    15799.79    165.81 o 
   5   5  10    14009.24    12481.98    136.51 o 
  -4   6  10     1624.63     1958.08     68.94 o 
  -2   6  10    12127.47    11738.83    242.30 o 
   0   6  10    17883.86    18213.24    274.27 o 
   2   6  10      865.61     1144.58     65.69 o 
   4   6  10      149.25      195.12     50.75 o 
   6   6  10     1974.34     1831.39     71.69 o 
  -5   7  10     8140.90     8399.26    119.73 o 
  -3   7  10       20.19      -13.07     40.11 o 
  -1   7  10        2.51      -43.95     37.22 o 
   1   7  10      897.99      875.31     61.93 o 
   3   7  10    10688.65    11308.11    179.39 o 
   5   7  10    19020.84    20578.86    199.81 o 
   7   7  10     2981.28     3400.89     97.14 o 
  -6   8  10     6095.27     6221.52    130.70 o 
  -4   8  10       30.37       28.37     43.31 o 
  -2   8  10       46.09      148.31     44.18 o 
   0   8  10     1069.11     1449.40     73.15 o 
   2   8  10     1310.90     1625.30     75.92 o 
   4   8  10        3.40       90.89     47.66 o 
   6   8  10       89.61      135.41     50.84 o 
   8   8  10    12191.44    12618.36    286.76 o 
  -7   9  10      475.20      360.85     63.06 o 
  -5   9  10      274.97      319.62     64.50 o 
  -3   9  10     3678.51     3765.92    131.44 o 
  -1   9  10     4897.54     5256.59    126.22 o 
   1   9  10       11.22      -46.76     48.83 o 
   3   9  10      287.98      471.00     59.01 o 
   5   9  10      627.67      384.55     57.55 o 
   7   9  10      266.51      469.72     61.77 o 
   9   9  10      348.20      269.25     75.15 o 
  -8  10  10     3525.43     3995.65    120.91 o 
  -6  10  10     1802.61     1995.56     98.30 o 
  -4  10  10      312.47      312.17     63.88 o 
  -2  10  10      411.91      244.19     72.28 o 
   0  10  10      800.35     1356.17    134.94 o 
   2  10  10     8248.45     7723.97    169.43 o 
   4  10  10     3287.91     2604.34    125.10 o 
   6  10  10      305.89      425.36     61.78 o 
   8  10  10     3741.94     3661.46    121.35 o 
  10  10  10     2624.20     2984.02    139.80 o 
  -9  11  10      400.91      398.38     86.32 o 
  -7  11  10       10.45       31.39     64.85 o 
  -5  11  10      247.76      257.18     65.92 o 
  -3  11  10     5973.10     5350.30    179.66 o 
  -1  11  10     9883.61     9177.85    186.03 o 
   1  11  10     4058.89     3334.24    128.10 o 
   3  11  10        9.29      122.83     70.99 o 
   5  11  10       72.18      110.52     72.45 o 
   7  11  10     2899.09     2716.66    109.53 o 
   9  11  10     2296.86     2931.31    182.91 o 
  11  11  10     1941.89     1582.84    123.51 o 
 -10  12  10      569.97      523.14    105.15 o 
  -8  12  10       15.18      -85.04     64.54 o 
  -6  12  10      520.70      460.08     76.59 o 
  -4  12  10        1.56      -24.15     56.19 o 
  -2  12  10      109.47       23.27     67.41 o 
   0  12  10     2335.69     2964.57    136.63 o 
   2  12  10     9900.33    11305.04    316.65 o 
   4  12  10     7739.21     7971.17    182.15 o 
   6  12  10     1945.12     2304.24    128.05 o 
   8  12  10        6.83       -3.11     80.07 o 
  10  12  10      759.64      674.49     99.90 o 
  12  12  10     1148.60     1278.98    176.19 o 
 -11  13  10      122.35      334.22    111.10 o 
  -9  13  10     2703.70     2786.76    122.14 o 
  -7  13  10      555.55      482.31     82.53 o 
  -5  13  10       25.32      -44.10     61.67 o 
  -3  13  10     1200.84     1349.75    116.04 o 
  -1  13  10      702.46      880.38     97.48 o 
   1  13  10      236.97      429.18     84.84 o 
   3  13  10       77.45       42.15     73.34 o 
   5  13  10      943.70      469.02     87.95 o 
   7  13  10     4579.71     4290.38    152.42 o 
   9  13  10     1403.23     1756.28    192.38 o 
  11  13  10     1022.18      763.69    107.13 o 
  13  13  10       18.52      137.61    136.91 o 
 -12  14  10      726.36      466.36    153.33 o 
 -10  14  10       36.35       45.43     98.70 o 
  -8  14  10      171.02      129.12     83.47 o 
  -6  14  10       15.40     -101.30     67.53 o 
  -4  14  10     3943.89     4024.11    148.05 o 
  -2  14  10     2975.66     2922.10    136.06 o 
   0  14  10      147.60       -3.75     72.34 o 
   2  14  10      716.67     1159.79    131.63 o 
   4  14  10     1250.35     1501.43    114.19 o 
   6  14  10       44.46      123.08     80.88 o 
   8  14  10        3.41      -66.07     78.14 o 
  10  14  10       20.85       33.65     87.05 o 
  12  14  10     4120.04     4405.91    400.13 o 
 -11  15  10       47.44      -61.24    100.62 o 
  -9  15  10     1848.13     1783.71    134.80 o 
  -7  15  10      880.25      816.19    106.94 o 
  -5  15  10       86.86       17.07     94.37 o 
  -3  15  10      271.96      494.83    181.06 o 
  -1  15  10       64.00      -68.63     97.46 o 
   1  15  10      838.40      846.78    126.40 o 
   3  15  10      782.35      737.52     96.80 o 
   5  15  10      137.24      -40.07     75.33 o 
   7  15  10      282.32      249.76     89.57 o 
   9  15  10       42.96       65.28     86.47 o 
  11  15  10       15.79      -21.81     87.18 o 
  -8  16  10       78.78      -11.39     87.56 o 
  -6  16  10      629.79      758.22    111.03 o 
  -4  16  10     5000.10     5639.13    235.83 o 
  -2  16  10     2731.49     3314.69    182.74 o 
   0  16  10        2.23       -3.08    102.64 o 
   2  16  10      162.58       59.13    104.81 o 
   4  16  10        0.17      -70.53     94.27 o 
   6  16  10      805.12      923.27    133.97 o 
   8  16  10     1046.29     1063.49    140.73 o 
  -7  17  10      236.03       17.27     91.66 o 
  -5  17  10       33.25      -92.70     97.70 o 
  -3  17  10        6.18     -105.79    105.15 o 
  -1  17  10      491.29      387.21    114.88 o 
   1  17  10     1544.70     1452.54    150.60 o 
   3  17  10     1136.32     1029.83    143.48 o 
   5  17  10      452.82      306.07    120.77 o 
   7  17  10       30.69      233.85    115.57 o 
  -4  18  10      933.16     1230.99    151.68 o 
  -2  18  10      673.92      823.24    140.25 o 
   0  18  10        0.08      -84.01    105.36 o 
   2  18  10      126.78      -18.11    108.39 o 
   4  18  10      157.86      232.55    115.10 o 
   0   1  11     1063.67     1620.00     71.05 o 
  -1   2  11        8.92      -55.34     36.89 o 
   1   2  11     1079.93      710.94     54.63 o 
  -2   3  11     8134.95     8308.12    122.22 o 
   0   3  11     5010.51     5577.13    104.84 o 
   2   3  11      162.78      175.35     44.08 o 
  -3   4  11     7103.21     7491.78    122.31 o 
  -1   4  11     8019.87     8558.76    127.47 o 
   1   4  11     1305.80     1140.34     66.22 o 
   3   4  11        5.57       35.05     43.71 o 
  -4   5  11     1860.32     1703.32     97.84 o 
  -2   5  11    19955.46    20350.02    266.98 o 
   0   5  11    13621.80    13063.64    157.00 o 
   2   5  11      529.08      591.42     57.60 o 
   4   5  11     4599.73     4070.75     99.81 o 
  -5   6  11      809.36      809.80     64.92 o 
  -3   6  11     4380.72     3587.38     87.22 o 
  -1   6  11     6763.09     7356.72    167.12 o 
   1   6  11     2081.83     2670.94     85.80 o 
   3   6  11      578.72      599.46     58.49 o 
   5   6  11      298.13      187.40     52.06 o 
  -6   7  11     6767.38     6437.58    124.30 o 
  -4   7  11     1983.95     1676.05     72.24 o 
  -2   7  11     1189.74     1611.07     92.86 o 
   0   7  11      602.78      991.78     67.85 o 
   2   7  11       98.06      -28.35     44.98 o 
   4   7  11     4339.82     4453.70    106.78 o 
   6   7  11      827.85      368.24     58.17 o 
  -7   8  11     2283.24     2394.06    107.64 o 
  -5   8  11      466.60      441.80     54.19 o 
  -3   8  11      318.01      168.08     54.93 o 
  -1   8  11     1282.37      915.81     67.45 o 
   1   8  11      119.08      167.60     50.98 o 
   3   8  11     1249.61     1603.88     80.08 o 
   5   8  11      778.65      726.84     69.25 o 
   7   8  11     3696.36     3353.53    102.91 o 
  -8   9  11     4209.29     5400.37    143.16 o 
  -6   9  11     4003.78     3848.02    147.64 o 
  -4   9  11       53.78      -66.69     49.44 o 
  -2   9  11      691.77      645.70     75.07 o 
   0   9  11       28.90       18.64     48.79 o 
   2   9  11      469.21      585.94     63.78 o 
   4   9  11     1344.00     1523.97     81.84 o 
   6   9  11     1113.44     1159.04     76.85 o 
   8   9  11     4742.33     4997.42    137.84 o 
  -9  10  11     3580.17     4022.37    159.43 o 
  -7  10  11     5463.66     6633.19    158.90 o 
  -5  10  11     1620.55     1865.74     91.06 o 
  -3  10  11        2.15      -56.34     58.26 o 
  -1  10  11     2963.31     2572.86    106.48 o 
   1  10  11     2706.85     2616.35    106.58 o 
   3  10  11     6295.77     5547.96    137.37 o 
   5  10  11     1425.62     1373.92     91.39 o 
   7  10  11     1222.16     1078.65     80.58 o 
   9  10  11      869.34      748.54     86.74 o 
 -10  11  11     1305.97     1267.46    106.39 o 
  -8  11  11     3030.31     3643.02    235.62 o 
  -6  11  11      998.95      927.67     87.46 o 
  -4  11  11      118.72       12.07     70.68 o 
  -2  11  11      589.98      249.02     79.25 o 
   0  11  11      669.97     1057.11     97.47 o 
   2  11  11     6381.75     6282.33    165.68 o 
   4  11  11     7420.93     7172.11    189.00 o 
   6  11  11      224.82      254.14     70.09 o 
   8  11  11     1056.56     1389.84    166.06 o 
  10  11  11     1031.91     1207.68    116.44 o 
 -11  12  11       33.22       39.05     82.74 o 
  -9  12  11       74.62       59.96     75.27 o 
  -7  12  11       59.88        0.99     76.82 o 
  -5  12  11       50.66      -14.79     75.71 o 
  -3  12  11      134.98      -61.07    106.31 o 
  -1  12  11        1.31      -83.22     65.62 o 
   1  12  11     1489.39     1433.53    112.23 o 
   3  12  11     2200.25     1686.02    116.89 o 
   5  12  11     2752.50     2242.68    128.96 o 
   7  12  11      296.21      247.27     85.18 o 
   9  12  11      175.15      148.61     85.75 o 
  11  12  11      114.22      -37.94     82.22 o 
 -12  13  11     1052.48      954.72    143.79 o 
 -10  13  11       80.98      -42.36     78.07 o 
  -8  13  11      798.29      785.96    101.20 o 
  -6  13  11       60.64      153.70     80.22 o 
  -4  13  11     1310.28     1248.42    112.40 o 
  -2  13  11     1568.38     1754.32    121.21 o 
   0  13  11       86.97      235.86     83.05 o 
   2  13  11     1783.41     2456.64    129.46 o 
   4  13  11     3247.87     3714.38    147.86 o 
   6  13  11      105.73       34.12     79.25 o 
   8  13  11     1621.62     1325.91    116.84 o 
  10  13  11      151.09      289.59     94.73 o 
  12  13  11     1156.45     1887.31    142.18 o 
 -11  14  11      171.36      181.16    137.60 o 
  -9  14  11      295.05      157.47    125.48 o 
  -7  14  11     1157.37     1189.57    148.95 o 
  -5  14  11     1422.37     1362.31    118.12 o 
  -3  14  11     3045.82     3402.81    149.43 o 
  -1  14  11      268.86       95.33     82.58 o 
   1  14  11     2140.11     2379.07    181.71 o 
   3  14  11     1796.65     2135.75    131.25 o 
   5  14  11      673.60      514.35     93.38 o 
   7  14  11       45.27     -109.88     73.25 o 
   9  14  11       47.84     -116.43     77.62 o 
  11  14  11      485.55      358.41    108.99 o 
  -8  15  11      211.79       30.48     90.56 o 
  -6  15  11     1047.43     1484.16    149.98 o 
  -4  15  11     2913.82     3367.72    189.64 o 
  -2  15  11     1493.71     2539.05    173.10 o 
   0  15  11       84.22     -135.10     94.54 o 
   2  15  11      125.20      193.01     95.93 o 
   4  15  11      277.70      300.34     88.23 o 
   6  15  11        1.59      -52.37     80.99 o 
   8  15  11      197.40      118.02     90.69 o 
  -7  16  11      198.98       38.02    144.09 o 
  -5  16  11      952.43     1230.34    170.92 o 
  -3  16  11     3711.55     5045.36    213.23 o 
  -1  16  11     1018.59     1191.23    148.62 o 
   1  16  11       17.46      -73.89    101.15 o 
   3  16  11        6.76     -104.46     97.47 o 
   5  16  11      384.90      180.87    112.76 o 
   7  16  11      948.06      787.70    138.23 o 
  -4  17  11     1163.08     1783.89    391.08 o 
  -2  17  11     1113.49     1560.08    159.23 o 
   0  17  11        0.27     -129.61     98.69 o 
   2  17  11      360.95      291.18    112.37 o 
   4  17  11        4.01      -87.45    104.77 o 
   0   0  12     3319.15     2399.76    212.56 o 
   1   1  12      574.63      326.15     58.61 o 
   0   2  12     1638.70     1517.04     82.95 o 
   2   2  12     1765.92     1796.18     89.11 o 
  -1   3  12    16225.15    17134.28    205.23 o 
   1   3  12     7764.39     6853.95    120.53 o 
   3   3  12     5181.03     5774.46    113.08 o 
  -2   4  12      483.99      649.84     69.53 o 
   0   4  12       29.08       19.75     47.62 o 
   2   4  12      473.45      336.22     54.92 o 
   4   4  12      610.39      406.81     56.53 o 
  -3   5  12     2994.45     3302.87    106.67 o 
  -1   5  12    20661.68    21760.77    267.63 o 
   1   5  12     6626.71     7058.26    125.54 o 
   3   5  12       15.89       11.63     45.66 o 
   5   5  12      108.78       66.77     50.61 o 
  -4   6  12     2247.46     2106.34     96.47 o 
  -2   6  12      208.30      386.39     58.39 o 
   0   6  12      224.89      180.34     52.84 o 
   2   6  12       75.32      -13.24     48.77 o 
   4   6  12     1467.26     1269.48     75.02 o 
   6   6  12      500.82      748.90     68.12 o 
  -5   7  12      135.15        4.96     50.81 o 
  -3   7  12     5332.65     4929.09    126.92 o 
  -1   7  12    10245.03    11179.46    199.21 o 
   1   7  12     2364.47     2324.53     94.01 o 
   3   7  12      872.64      776.87     70.31 o 
   5   7  12        3.33      -22.30     50.38 o 
   7   7  12     3936.12     3996.73    110.70 o 
  -6   8  12      197.96      461.85     73.60 o 
  -4   8  12      268.02       80.29     61.67 o 
  -2   8  12      498.05      416.72     61.16 o 
   0   8  12      685.42      760.53     69.76 o 
   2   8  12     1979.69     1880.03     88.77 o 
   4   8  12     3283.76     2886.57    100.01 o 
   6   8  12     1345.58     1175.34     78.31 o 
   8   8  12        8.74       98.30     68.06 o 
  -7   9  12    15795.13    16040.76    231.62 o 
  -5   9  12     4764.17     4220.10    148.85 o 
  -3   9  12      153.99      268.81     69.40 o 
  -1   9  12        2.59      -78.17     58.01 o 
   1   9  12      463.90      421.12     71.34 o 
   3   9  12     5094.38     5481.82    152.42 o 
   5   9  12     1853.81     2089.41     96.15 o 
   7   9  12     1180.68     1314.52     86.17 o 
   9   9  12     7984.23     8666.41    233.49 o 
  -8  10  12       20.25      125.44     76.27 o 
  -6  10  12       65.13      152.56     82.26 o 
  -4  10  12        6.00      -92.47     61.65 o 
  -2  10  12      230.81       27.77     65.93 o 
   0  10  12       47.02       14.34     61.43 o 
   2  10  12      328.86      237.58     69.65 o 
   4  10  12      121.08      152.93     66.03 o 
   6  10  12       93.25      -70.42     60.73 o 
   8  10  12       14.78      -37.00     75.95 o 
  10  10  12      173.71      229.26     77.84 o 
  -9  11  12     4121.98     4983.45    276.49 o 
  -7  11  12     3524.95     3870.32    215.87 o 
  -5  11  12     1514.14     1326.24    112.48 o 
  -3  11  12      349.06      247.38     74.01 o 
  -1  11  12      138.46       66.35     67.81 o 
   1  11  12     3127.27     3139.03    120.42 o 
   3  11  12     7444.55     6859.39    157.22 o 
   5  11  12     1761.10     2086.07    110.49 o 
   7  11  12      777.10      517.19     95.79 o 
   9  11  12      726.82      802.66    108.06 o 
  11  11  12        1.60     -116.46     77.64 o 
 -10  12  12      222.15      354.29     88.14 o 
  -8  12  12      108.22        3.20     76.51 o 
  -6  12  12        1.62     -120.14     80.09 o 
  -4  12  12      739.64      783.12     92.83 o 
  -2  12  12     2229.27     2173.53    115.45 o 
   0  12  12      303.91      615.52     85.04 o 
   2  12  12      451.15      752.52     88.91 o 
   4  12  12      198.74      315.11     79.88 o 
   6  12  12      176.25       16.34     68.95 o 
   8  12  12       37.41      -39.48     79.72 o 
  10  12  12      582.25      567.71    103.31 o 
  -9  13  12       79.23       16.09     81.33 o 
  -7  13  12      119.76       50.89     92.70 o 
  -5  13  12     1134.84     1037.68    111.83 o 
  -3  13  12     3396.81     2641.67    143.06 o 
  -1  13  12       44.56      -85.43     75.87 o 
   1  13  12     3912.60     4056.85    154.95 o 
   3  13  12     7797.61     8520.84    183.32 o 
   5  13  12     2944.61     2726.16    124.71 o 
   7  13  12      149.10      111.53     83.38 o 
   9  13  12        6.51      -51.54     84.94 o 
  -8  14  12       10.60       -9.20    131.65 o 
  -6  14  12      216.32      255.30    139.19 o 
  -4  14  12      158.51      252.77     93.78 o 
  -2  14  12      197.38      129.06     97.45 o 
   0  14  12      162.26       -8.43     81.64 o 
   2  14  12      301.11      -31.97     79.38 o 
   4  14  12      197.23      -41.15     82.46 o 
   6  14  12       28.80      -22.73     73.27 o 
   8  14  12      318.59      368.15     99.02 o 
  -7  15  12      605.70      591.25    235.49 o 
  -5  15  12     4598.28     5281.18    219.58 o 
  -3  15  12     5352.71     5194.03    331.42 o 
  -1  15  12      516.24      359.72    115.28 o 
   1  15  12      148.41      189.47     89.81 o 
   3  15  12      118.49      244.20     91.62 o 
   5  15  12       50.87      -54.53     84.07 o 
   7  15  12     1172.47      996.18    117.16 o 
  -4  16  12       26.06      167.82    118.80 o 
  -2  16  12       19.23      288.18    119.45 o 
   0  16  12      147.99      362.00    118.70 o 
   2  16  12       86.71       15.23    110.28 o 
   4  16  12       34.22     -104.29    103.44 o 
   0   1  13     3477.43     3614.82    128.88 o 
  -1   2  13       70.06      -11.33     69.85 o 
   1   2  13        6.71        2.92     60.42 o 
  -2   3  13      500.16      546.01     68.58 o 
   0   3  13     2371.18     2719.42    121.64 o 
   2   3  13      126.45       34.36     55.33 o 
  -3   4  13     1979.72     2381.22     99.93 o 
  -1   4  13     1186.37     1807.53     95.48 o 
   1   4  13      460.06      692.91     71.80 o 
   3   4  13        9.14      -49.60     54.48 o 
  -4   5  13      395.24      464.72     70.28 o 
  -2   5  13     7039.33     7382.68    149.12 o 
   0   5  13     2477.55     2725.24    108.71 o 
   2   5  13        6.79       19.10     49.33 o 
   4   5  13     2371.84     2204.11    101.00 o 
  -5   6  13       82.89      124.49     62.02 o 
  -3   6  13      369.08      321.56     68.84 o 
  -1   6  13     6134.93     6910.20    147.74 o 
   1   6  13     2665.38     2495.79     93.53 o 
   3   6  13      996.24     1013.90     74.80 o 
   5   6  13     3529.71     3884.66    110.18 o 
  -6   7  13     5324.84     5130.54    181.38 o 
  -4   7  13      401.41      323.77     71.34 o 
  -2   7  13     5400.35     5674.17    138.65 o 
   0   7  13      762.18      827.05     72.27 o 
   2   7  13      277.58      160.13     58.44 o 
   4   7  13     5211.01     4717.19    142.04 o 
   6   7  13      598.53      457.90     69.02 o 
  -7   8  13     1969.02     1928.57    126.98 o 
  -5   8  13      172.12      120.45     78.76 o 
  -3   8  13      255.07      117.90     75.26 o 
  -1   8  13      849.46      784.43     73.88 o 
   1   8  13      781.38      753.95     71.37 o 
   3   8  13      610.74      742.00     73.73 o 
   5   8  13      742.20      574.26     70.17 o 
   7   8  13     1762.18     2069.25    100.95 o 
  -8   9  13     3687.37     4008.35    157.73 o 
  -6   9  13     3150.50     3084.80    142.63 o 
  -4   9  13      547.58      570.98     94.86 o 
  -2   9  13     1890.49     2241.09    127.37 o 
   0   9  13      125.68       41.19     62.98 o 
   2   9  13     2494.19     2840.81    115.04 o 
   4   9  13     4183.82     4204.06    117.85 o 
   6   9  13      141.84       -3.66     61.58 o 
   8   9  13     2952.69     2949.50    125.36 o 
  -9  10  13     1890.22     1728.43    118.11 o 
  -7  10  13     2427.47     2568.65    145.25 o 
  -5  10  13     3043.69     3508.99    148.71 o 
  -3  10  13     1961.64     2005.99    140.53 o 
  -1  10  13      312.35      313.84     75.73 o 
   1  10  13     2719.51     2566.21    115.56 o 
   3  10  13     3346.77     3552.50    126.20 o 
   5  10  13      335.12      379.21     81.02 o 
   7  10  13      196.22       68.32     80.09 o 
   9  10  13        4.82       33.23     83.44 o 
 -10  11  13       89.92      260.77     97.11 o 
  -8  11  13     2203.80     2190.21    145.38 o 
  -6  11  13      112.16     -120.15     80.10 o 
  -4  11  13      991.30     1275.46    118.91 o 
  -2  11  13     3270.71     3702.37    131.45 o 
   0  11  13      216.41      196.60     72.37 o 
   2  11  13     2196.86     2604.48    123.00 o 
   4  11  13     2263.81     2636.44    122.48 o 
   6  11  13       63.29      -59.31     68.13 o 
   8  11  13     2660.54     3189.00    148.77 o 
  10  11  13      503.64      593.14    111.20 o 
  -9  12  13        3.19      -52.00     92.21 o 
  -7  12  13        9.41     -125.94     84.75 o 
  -5  12  13      231.79      412.13     99.25 o 
  -3  12  13     1203.37     1566.91    128.28 o 
  -1  12  13      735.74      483.79     98.46 o 
   1  12  13     1506.88     1475.05    188.76 o 
   3  12  13     1408.86     1847.21    114.01 o 
   5  12  13      545.97      580.90     89.14 o 
   7  12  13       83.63      123.35     89.37 o 
   9  12  13     1034.04      950.70    116.32 o 
  -8  13  13      686.63      742.61    114.94 o 
  -6  13  13      261.38      351.07    103.87 o 
  -4  13  13     2924.02     2458.64    205.83 o 
  -2  13  13     3019.33     3083.98    158.77 o 
   0  13  13       23.19     -108.87     72.58 o 
   2  13  13     2137.95     1834.77    119.46 o 
   4  13  13      706.32      708.86     90.52 o 
   6  13  13      142.77       66.40     76.96 o 
   8  13  13     1089.37     1431.58    130.95 o 
  -7  14  13      311.36      404.25    109.13 o 
  -5  14  13     1969.64     2101.98    149.49 o 
  -3  14  13      163.43      128.08     88.11 o 
  -1  14  13       36.05      -53.85     74.16 o 
   1  14  13       74.90       37.37     78.44 o 
   3  14  13      346.28      444.74     91.32 o 
   5  14  13      205.70      -13.69     76.31 o 
   7  14  13        8.79     -119.93     81.83 o 
  -4  15  13     1558.56     1692.45    205.75 o 
  -2  15  13      616.39      378.90    122.44 o 
   0  15  13      305.77      300.83     99.91 o 
   2  15  13     1415.99     1470.36    116.06 o 
   4  15  13      436.17      410.28     90.65 o 
   1   1  14     8022.58     7876.51    180.16 o 
   0   2  14       29.04      101.79     71.50 o 
   2   2  14      450.87      217.40     78.58 o 
  -1   3  14     1056.06      878.53     97.31 o 
   1   3  14     2950.91     2633.20    125.53 o 
   3   3  14     1165.91      994.43     97.68 o 
  -2   4  14      369.30      625.86     86.48 o 
   0   4  14       41.82       56.87     73.29 o 
   2   4  14     2019.13     1885.43    113.40 o 
   4   4  14      187.92      250.14     70.06 o 
  -3   5  14      177.34      126.17     66.27 o 
  -1   5  14      325.96      231.04     82.51 o 
   1   5  14       98.77       93.77     73.84 o 
   3   5  14     4398.72     4107.36    170.28 o 
   5   5  14     3254.73     3019.12    117.02 o 
  -4   6  14      185.31      279.82     73.03 o 
  -2   6  14     2142.97     2514.86    112.29 o 
   0   6  14      505.29      298.40     72.49 o 
   2   6  14      244.32      235.53     80.64 o 
   4   6  14        2.12      -12.09     62.47 o 
   6   6  14      544.86      488.28     82.25 o 
  -5   7  14     2714.72     2482.02    114.93 o 
  -3   7  14      151.09       -1.42     65.74 o 
  -1   7  14       62.74      -72.04     61.84 o 
   1   7  14     1119.57     1044.69     89.51 o 
   3   7  14     6997.97     6661.04    156.97 o 
   5   7  14     8558.89     9259.55    179.43 o 
   7   7  14     4050.39     4247.87    155.87 o 
  -6   8  14      883.58      919.81    110.45 o 
  -4   8  14       31.32      -16.16     76.50 o 
  -2   8  14      328.66       87.74     81.52 o 
   0   8  14       41.49      -45.62     60.97 o 
   2   8  14      899.73      912.08     83.85 o 
   4   8  14      791.47      854.48    114.73 o 
   6   8  14       39.44       41.62     70.66 o 
   8   8  14     1454.38     1322.85    120.46 o 
  -7   9  14      184.69      219.48     91.74 o 
  -5   9  14      856.30     1029.64    112.54 o 
  -3   9  14     4743.70     4886.95    187.12 o 
  -1   9  14     2626.46     2587.60    141.22 o 
   1   9  14       17.79      -82.02     61.60 o 
   3   9  14     1014.93      865.82     91.33 o 
   5   9  14     1181.65     1106.81    100.56 o 
   7   9  14       48.73      -28.50     80.12 o 
   9   9  14      140.93      -37.29     86.72 o 
  -8  10  14      663.45      287.10     96.05 o 
  -6  10  14      596.52      535.06    102.90 o 
  -4  10  14      411.78      463.93    101.08 o 
  -2  10  14      100.52      198.11     88.96 o 
   0  10  14      313.04      247.33     89.42 o 
   2  10  14     4048.09     3997.57    143.19 o 
   4  10  14      519.95      443.49     82.98 o 
   6  10  14      291.20      293.62     80.35 o 
   8  10  14      929.95     1113.73    116.58 o 
  10  10  14      206.44      190.98    115.69 o 
  -9  11  14       19.04      -71.33     88.02 o 
  -7  11  14       18.46     -103.01     84.34 o 
  -5  11  14     1986.39     2844.74    156.41 o 
  -3  11  14     7614.36     7201.70    450.68 o 
  -1  11  14     4346.55     3982.26    160.45 o 
   1  11  14      296.74      159.79     79.07 o 
   3  11  14       50.43       25.36     75.25 o 
   5  11  14       68.50     -103.21     68.80 o 
   7  11  14     1857.96     2081.52    142.43 o 
   9  11  14     2149.86     2274.78    148.50 o 
  -8  12  14       34.61       45.68     92.52 o 
  -6  12  14       45.10        7.17     88.33 o 
  -4  12  14      245.02      369.20    110.03 o 
  -2  12  14      172.03      321.03     98.14 o 
   0  12  14       37.87      -36.19     77.42 o 
   2  12  14     2812.71     2891.44    133.30 o 
   4  12  14      539.89      572.14     96.09 o 
   6  12  14       16.84      -66.56     81.24 o 
   8  12  14       13.20       58.90     90.90 o 
  -5  13  14      127.27      156.13    100.17 o 
  -3  13  14     3149.11     3395.72    162.47 o 
  -1  13  14     1009.70     1051.67    108.24 o 
   1  13  14       99.13      -36.87     81.86 o 
   3  13  14       67.08       -1.98     78.55 o 
   5  13  14      553.67      690.62    100.65 o 
  -2  14  14      787.73      713.83    117.99 o 
   0  14  14       62.71      -91.17     80.23 o 
   2  14  14      186.72      156.86     87.24 o 
   0   1  15    13322.28    13566.20    279.41 o 
  -1   2  15      902.36     1091.59    107.04 o 
   1   2  15      695.57     1250.44    110.21 o 
  -2   3  15      414.63      469.30     90.73 o 
   0   3  15     8179.15     7770.18    252.56 o 
   2   3  15      861.48      792.60    101.39 o 
  -3   4  15      173.52       55.78     81.02 o 
  -1   4  15     1018.58      968.55    121.34 o 
   1   4  15       36.06       -6.30     77.97 o 
   3   4  15     1110.71     1145.47    106.60 o 
  -4   5  15     2517.87     2695.78    139.72 o 
  -2   5  15     1645.98     1408.38    114.99 o 
   0   5  15       63.29     -112.38     74.92 o 
   2   5  15     1065.11     1227.46    111.18 o 
   4   5  15     5335.19     5097.20    167.61 o 
  -5   6  15     4046.53     3837.85    136.45 o 
  -3   6  15      398.25      259.50     77.33 o 
  -1   6  15        9.89     -108.03     72.02 o 
   1   6  15      732.57      677.01     98.66 o 
   3   6  15     3311.48     3438.17    144.77 o 
   5   6  15     3940.51     4664.21    146.01 o 
  -6   7  15     1952.42     2308.19    141.89 o 
  -4   7  15        2.66     -103.87     69.25 o 
  -2   7  15       23.37      -94.43     68.58 o 
   0   7  15        9.33      -81.71     72.40 o 
   2   7  15     1617.90     1444.37    120.14 o 
   4   7  15     4767.91     4833.24    146.98 o 
   6   7  15     3950.75     4108.07    141.71 o 
  -7   8  15      282.50      125.41     92.16 o 
  -5   8  15       14.52     -123.59     82.39 o 
  -3   8  15      207.74       72.70     86.35 o 
  -1   8  15      413.26      292.54     92.92 o 
   1   8  15      284.58      242.49     88.15 o 
   3   8  15     3248.97     3101.13    146.15 o 
   5   8  15     1770.91     2206.06    122.52 o 
   7   8  15        2.59      -12.52     85.35 o 
  -8   9  15       26.90      -78.03     84.78 o 
  -6   9  15      103.58      -82.65     86.22 o 
  -4   9  15     2306.01     2729.64    206.71 o 
  -2   9  15     3508.19     3521.91    158.21 o 
   0   9  15     3202.40     2948.28    170.35 o 
   2   9  15        1.58      -83.12     77.97 o 
   4   9  15     2145.10     2327.34    141.89 o 
   6   9  15     1201.81     1512.09    125.04 o 
   8   9  15       19.40       32.06    103.27 o 
  -7  10  15      112.07       48.16     95.85 o 
  -5  10  15     1275.88     1231.63    128.09 o 
  -3  10  15     2739.56     3101.40    161.32 o 
  -1  10  15     2299.74     2657.50    158.60 o 
   1  10  15       54.11      -79.85     82.71 o 
   3  10  15      628.25      287.07     83.95 o 
   5  10  15       16.36      -24.34     83.07 o 
   7  10  15      504.08      132.22    147.97 o 
  -6  11  15       32.90      -89.01     92.66 o 
  -4  11  15     2088.82     2593.95    155.79 o 
  -2  11  15     3359.70     3727.15    226.00 o 
   0  11  15     1699.97     1626.57    131.63 o 
   2  11  15      270.16       75.28     79.42 o 
   4  11  15        9.26      -67.35     71.71 o 
   6  11  15      308.43      243.09    115.49 o 
  -3  12  15     2777.76     2825.65    250.55 o 
  -1  12  15     1892.40     2115.38    147.78 o 
   1  12  15       45.79      -90.04     87.55 o 
   3  12  15       13.81      -58.97     76.14 o 
   0   0  16     8055.29     8194.05    408.12 o 
   1   1  16      322.96      531.84     99.04 o 
   0   2  16     5928.72     6127.01    211.73 o 
   2   2  16     3428.96     3312.76    149.54 o 
  -1   3  16        8.75      -90.92     78.91 o 
   1   3  16      703.73      390.51     95.83 o 
   3   3  16      256.33      129.52     93.36 o 
  -2   4  16      122.68     -122.36     81.58 o 
   0   4  16        6.38      -93.53     83.33 o 
   2   4  16      341.98      163.00     91.81 o 
   4   4  16     5516.80     5353.87    175.70 o 
  -3   5  16      107.09      -63.01     84.56 o 
  -1   5  16       64.58     -120.66     80.44 o 
   1   5  16      978.97      561.47    105.16 o 
   3   5  16      212.34      367.16     99.62 o 
   5   5  16      743.99      768.43    110.33 o 
  -4   6  16     1201.49      777.08    107.95 o 
  -2   6  16       49.23     -124.78     83.19 o 
   0   6  16      450.91      280.41     93.98 o 
   2   6  16     3760.18     3750.75    171.15 o 
   4   6  16     8275.32     8863.18    408.98 o 
   6   6  16     3323.00     3287.13    153.68 o 
  -5   7  16       51.65      -80.80     97.68 o 
  -3   7  16      145.96       90.30    105.12 o 
  -1   7  16      659.98      532.59    103.32 o 
   1   7  16      861.75      533.28    104.14 o 
   3   7  16       38.21      181.43     95.67 o 
   5   7  16       24.25       73.98     98.58 o 
   7   7  16      467.74      373.38    123.76 o 
  -6   8  16        3.66     -114.90     90.59 o 
  -4   8  16      551.41      815.67    113.84 o 
  -2   8  16     2664.52     2465.85    173.20 o 
   0   8  16      501.68      327.53    120.38 o 
   2   8  16     1385.70     1391.15    146.97 o 
   4   8  16     4649.69     5108.53    230.12 o 
   6   8  16     1473.55     1807.15    137.80 o 
  -5   9  16      230.62       92.17    101.49 o 
  -3   9  16       65.59       -5.91     92.25 o 
  -1   9  16      482.51      491.96    123.57 o 
   1   9  16       69.41        0.81    105.61 o 
   3   9  16      117.91      244.90    107.18 o 
   5   9  16      522.13      309.38    114.58 o 
  -4  10  16     1695.25     2437.25    158.15 o 
  -2  10  16     5361.89     5702.03    192.69 o 
   0  10  16     3022.33     3081.54    193.59 o 
   2  10  16        1.20      -51.11     98.19 o 
   4  10  16      559.81      750.49    130.53 o 
   0   1  17     1645.89     1510.76    133.36 o 
  -1   2  17     3585.86     3438.66    159.12 o 
   1   2  17     2013.36     2203.46    143.23 o 
  -2   3  17       44.93      -97.25     91.28 o 
   0   3  17        9.48      -74.43     85.37 o 
   2   3  17       46.17       32.23     94.15 o 
  -3   4  17       21.70      -55.43     90.34 o 
  -1   4  17     1170.79     1133.36    124.65 o 
   1   4  17      184.39       86.10     94.33 o 
   3   4  17     1192.11     1007.26    128.93 o 
  -4   5  17     2098.15     1909.00    142.16 o 
  -2   5  17      948.65      881.54    120.67 o 
   0   5  17     2211.58     2191.09    147.37 o 
   2   5  17     2854.41     3004.86    161.37 o 
   4   5  17     1021.14     1111.57    125.08 o 
  -5   6  17      927.73      678.84    131.50 o 
  -3   6  17      685.77      702.90    124.02 o 
  -1   6  17     1843.20     1977.34    145.18 o 
   1   6  17        8.80      -33.95     88.68 o 
   3   6  17     1571.63     1414.78    132.25 o 
   5   6  17     1429.36     1115.07    127.07 o 
  -4   7  17      177.41      134.23    113.58 o 
  -2   7  17       69.01       25.33    112.58 o 
   0   7  17      939.17     1134.68    145.94 o 
   2   7  17     2020.68     2273.12    152.41 o 
   4   7  17      715.29      997.59    120.36 o 
  -1   8  17     1836.06     1572.74    162.84 o 
   1   8  17      225.40       41.63    111.91 o 
   1   1  18     1567.60     1484.13    138.97 o 
   0   2  18       16.83     -142.54     95.03 o 
   2   2  18      491.68      205.99    101.73 o 
  -1   3  18     1422.20     1601.33    151.36 o 
   1   3  18        0.82     -122.58     91.78 o 
   3   3  18       35.65      -25.72     93.92 o 
   0   4  18     2345.28     2305.64    203.28 o 
                                                 
